# Supplementary material for: Astrocyte-to-neuron H2O2 signalling supports long-term memory formation in Drosophila and is impaired in an Alzheimer’s disease model
Source: Nat Metab. 2025 Jan 24;7(2):321–35. doi: 10.1038/s42255-024-01189-3 (PMC11860231; doi:10.1038/s42255-024-01189-3)
Supplement: Supplementary file 3 — Statistical Data Source for Supplementary Tables. [file 42255_2024_1189_MOESM3_ESM.zip]

Archive with 16 entries (16 files):
- Rabah_SourceData_Supplementary_Table1.xlsx
- __MACOSX/._Rabah_SourceData_Supplementary_Table1.xlsx
- Rabah_SourceData_Supplementary_Table2.xlsx
- __MACOSX/._Rabah_SourceData_Supplementary_Table2.xlsx
- Rabah_SourceData_Supplementary_Table3.xlsx
- __MACOSX/._Rabah_SourceData_Supplementary_Table3.xlsx
- Rabah_SourceData_Supplementary_Table4.xlsx
- __MACOSX/._Rabah_SourceData_Supplementary_Table4.xlsx
- Rabah_SourceData_Supplementary_Table5.xlsx
- __MACOSX/._Rabah_SourceData_Supplementary_Table5.xlsx
- Rabah_SourceData_Supplementary_Table6.xlsx
- __MACOSX/._Rabah_SourceData_Supplementary_Table6.xlsx
- Rabah_SourceData_Supplementary_Table7.xlsx
- __MACOSX/._Rabah_SourceData_Supplementary_Table7.xlsx
- Rabah_SourceData_Supplementary_Table9.xlsx
- __MACOSX/._Rabah_SourceData_Supplementary_Table9.xlsx
