# Supplementary material for: Astrocyte-to-neuron H2O2 signalling supports long-term memory formation in Drosophila and is impaired in an Alzheimer’s disease model
Source: Nat Metab. 2025 Jan 24;7(2):321–35. doi: 10.1038/s42255-024-01189-3 (PMC11860231; doi:10.1038/s42255-024-01189-3)
Supplement: Supplementary file 3 — Statistical Data Source for Supplementary Tables. [file 42255_2024_1189_MOESM3_ESM.zip › Rabah_SourceData_Supplementary_Table1.xlsx]

## Sheet: Nox HMS00429
	Shock reactivity				Olfactory acuity
	tub-GAL80ts; alrm- GAL4/+	+/UAS-Nox RNAi HMS00429	tub-GAL80ts; alrm- GAL4> UAS-Nox RNAi HMS00429		tub-GAL80ts; alrm- GAL4/+	+/UAS-Nox RNAi HMS00429	tub-GAL80ts; alrm- GAL4> UAS-Nox RNAi HMS00429
	0.56	0.6	0.65		Octanol
	0.17	0.2	0.67		0.44	0.37	0.11
	0.44	0.38	0.65		0.63	0.4	0.42
	0.6	0.42	0.36		0.91	0.83	0.88
	0.62	0.76	0.38		0.6	0.49	0.95
	0.43	0.5	1		0.34	0.39	0.56
	0.38	0.25	0.57		0.59	0.41	0.57
	0.24	0.33	0.57		0.73	0.96	0.89
					0.52	0.57	0.57
					0.61	0.8	0.83
					0.52	0.74	0.59
					Methylcyclohexanol
					0.43	0.71	0.21
					0.75	0.69	0.63
					0.68	0.9	0.83
					0.25	0.67	0.42
					0.73	0.81	0.73
					0.79	0.94	0.63
					0.74	0.92	0.95
					0.76	0.78	0.63
					0.89	0.88	0.76
					0.82	0.54	0.93

## Sheet: Nox KK111991 
	Shock reactivity				Olfactory acuity
	tub-GAL80ts; alrm- GAL4/+	+/UAS-Nox RNAi KK111991	tub-GAL80ts; alrm- GAL4> UAS-Nox RNAi KK111991		tub-GAL80ts; alrm- GAL4/+	+/UAS-Nox RNAi KK111991	tub-GAL80ts; alrm- GAL4> UAS-Nox RNAi KK111991
	0.55	0.54	0.36		Octanol
	0.71	0.3	0.78		0.37	0.28	0.54
	0.38	0.48	0.61		0.43	0.34	0.3
	0.1	0.41	0.38		0.2	0.47	0.41
	0.23	0.68	0.76		0.57	0.47	0.39
	0.53	0.45	0.44		0.4	0.48	0.41
	0.7	0.55	0.8		0.42	0.44	0.52
	0.88	0.47	0.73		0.46	0.33	0.48
	0.54	0.49	0.51		0.51	0.57	0.57
	0.47	0.1	0.22		0.55	0.56	0.46
	0.48	0.25	0.16		0.52	0.39	0.57
	0.35	0.52	0.66		0.49	0.51	0.33
					0.47	0.55	0.48
					Methylcyclohexanol
					0.46	0.07	0.21
					0.36	0.39	0.49
					0.36	0.47	0.46
					0.47	0.54	0.42
					0.55	0.5	0.51
					0.37	0.46	0.39
					0.34	0.52	0.58
					0.41	0.51	0.36
					0.55	0.56	0.41
					0.44	0.36	0.57
					0.51	0.45	0.48
					0.44	0.46	0.5

## Sheet: G6PD KK10898
	Shock reactivity				Olfactory acuity
	tub-GAL80ts; alrm- GAL4/+	+/UAS-G6PD RNAi KK108898	tub-GAL80ts; alrm-GAL4> UAS-G6PD RNAi KK108898		tub-GAL80ts; alrm- GAL4/+	+/UAS-G6PD RNAi KK108898	tub-GAL80ts; alrm-GAL4> UAS-G6PD RNAi KK108898
	0.4	0.05	0.62		Octanol
	0.28	0.31	0.71		0.63	0.64	0.24
	0.18	0.38	0.58		0.73	0.48	0.44
	0.62	0.36	0.29		0.81	0.94	1
	0.42	0.36	0.73		0.6	0.55	0.58
	0.22	0.38	0.37		0.89	0.88	0.9
	0.5	0.54	0.18		0.88	0.91	0.97
	0.47	0.11	0.38		0.91	0.85	0.7
					0.69	0.69	0.88
					0.73	0.68	0.72
					0.52	0.54	0.41
					Methylcyclohexanol
					0.35	0.66	0.32
					0.68	0.88	0.38
					1	0.81	0.82
					0.57	0.79	1
					0.95	0.66	0.63
					0.94	0.53	0.58
					0.64	0.56	0.67
					0.89	0.47	0.6
					0.9	0.64	0.88
					0.77	0.79	0.88

## Sheet: Pgd HMC05959
	Shock reactivity				Olfactory acuity
	tub-GAL80ts; alrm- GAL4/+	+/UAS-Pgd RNAi HMC05959	tub-GAL80ts; alrm- GAL4> UAS-Pgd RNAi HMC05959		tub-GAL80ts; alrm- GAL4/+	+/UAS-Pgd RNAi HMC05959	tub-GAL80ts; alrm- GAL4> UAS-Pgd RNAi HMC05959
	0.6	0.33	0.31		Octanol
	0.22	0.56	0.3		0.33	0.53	0.46
	0.33	0.41	0.44		0.24	0.45	0.4
	0.7	0.13	0.52		0.89	0.91	0.84
	0.22	0.2	0.33		0.88	0.81	0.88
	0.25	0.13	0.67		0.72	0.85	0.81
	0.54	0.54	0.53		0.78	0.84	0.75
	0.33	0.14	0.55		0.54	0.66	0.74
					0.52	1	0.54
					0.41	0.46	0.31
					0.78	0.81	0.79
					Methylcyclohexanol
					0.35	0.85	0.16
					0.36	0.58	0.31
					0.92	0.86	0.93
					0.72	0.91	1
					1	0.88	1
					0.96	0.62	0.88
					0.58	0.61	0.63
					0.92	0.75	0.73
					0.95	0.83	0.68
					0.91	0.82	0.94

## Sheet: Pgls HMS02626
	Shock reactivity				Olfactory acuity
	tub-GAL80ts; alrm- GAL4/+	+/UAS-Pgls RNAi HMS02626	tub-GAL80ts; alrm- GAL4> Pgls RNAi HMS02626		tub-GAL80ts; alrm- GAL4/+	+/UAS-Pgls RNAi HMS02626	tub-GAL80ts; alrm- GAL4> Pgls RNAi HMS02626
	0.73	0.89	1		Octanol
	0.6	0.69	0.65		0.8	0.85	0.87
	0.91	0.73	0.72		0.71	0.8	0.79
	0.38	0.41	0.66		0.75	0.49	0.62
	0.77	0.85	0.87		0.67	0.66	0.54
	0.58	0.48	0.5		0.62	0.66	0.71
	0.67	0.69	0.64		0.68	0.76	0.58
	0.61	0.4	0.5		0.88	0.88	0.81
	0.64	0.5	0.52		0.61	0.81	0.75
	0.46	0.33	0.63		0.83	0.79	0.66
	0.43	0.61	0.87		0.81	0.53	0.68
	0.73	0.55	0.69		0.48	0.72	0.86
					0.83	0.78	0.81
					Methylcyclohexanol
					0.83	0.95	0.94
					0.9	0.75	0.79
					0.61	0.69	0.82
					0.75	0.82	0.86
					0.77	0.58	0.55
					0.49	0.77	0.88
					0.82	0.84	0.72
					0.78	0.75	0.91
					0.89	0.9	0.86
					0.92	0.78	0.95
					0.95	0.74	0.7
					0.79	0.83	0.73

## Sheet: nAChRa7 JF02570
	Shock reactivity				Olfactory acuity
	tub-GAL80ts; alrm-GAL4/+	+/UAS-nAChRα7 RNAi JF02570	tub-GAL80ts; alrm- GAL4> UAS-nAChRα7 RNAi JF02570		tub-GAL80ts; alrm-GAL4/+	+/UAS-nAChRα7 RNAi JF02570	tub-GAL80ts; alrm- GAL4> UAS-nAChRα7 RNAi JF02570
	0.85	0.8	0.39		Octanol
	0.68	0.33	0.44		0.72	0.51	0.54
	0.85	0.89	0.67		0.74	0.4	0.59
	0.52	0.49	0.8		0.75	0.52	0.52
	0.73	0.67	0.53		0.63	0.65	0.66
	0.59	0.31	0.64		0.74	0.73	0.64
	0.45	0.76	0.35		0.76	0.74	0.54
	0.73	0.7	0.94		0.74	0.74	0.64
	0.85	0.33	0.9		0.58	0.56	0.62
	0.54	0.44	0.57		0.4	0.65	0.29
					0.68	0.53	0.78
					Methylcyclohexanol
					0.94	0.81	0.71
					0.92	0.48	0.97
					0.87	0.62	0.57
					1	0.41	0.66
					0.88	0.75	0.59
					0.74	0.75	0.59
					0.78	0.57	0.79
					0.85	0.6	0.43
					0.3	0.78	0.33
					0.73	0.36	0.77

## Sheet: nAChRa7 KK108471
	Shock reactivity				Olfactory acuity
	tub-GAL80ts; alrm-GAL4/+	+/UAS-nAChRα7 RNAi KK108471	tub-GAL80ts; alrm-GAL4> UAS-nAChRα7 RNAi KK108471		tub-GAL80ts; alrm-GAL4/+	+/UAS-nAChRα7 RNAi KK108471	tub-GAL80ts; alrm-GAL4> UAS-nAChRα7 RNAi KK108471
	0.38	0.43	0.47		Octanol
	0.5	0.24	0.11		0.68	0.68	0.88
	0.14	0.67	0.32		0.49	0.79	0.79
	0.59	0.62	0.35		0.46	0.39	0.46
	0.25	0.52	0.55		0.46	0.46	0.5
	0.31	0.71	0.58		0.5	0.56	0.54
	0.41	0.43	0.37		0.44	0.47	0.37
	0.2	0.2	0.57		0.5	0.51	0.51
	0.69	0.41	0.26		0.55	0.5	0.36
	0.47	0.19	0.65		0.44	0.55	0.5
	0.6	0.29	0.61		0.5	0.5	0.41
	0.37	0.65	0.73		0.46	0.54	0.4
					0.46	0.57	0.45
					Methylcyclohexanol
					0.7	0.68	0.85
					1	0.71	0.82
					0.47	0.33	0.32
					0.56	0.43	0.49
					0.47	0.49	0.41
					0.38	0.52	0.51
					0.55	0.43	0.41
					0.42	0.58	0.45
					0.43	0.41	0.48
					0.55	0.54	0.4
					0.52	0.55	0.42
					0.37	0.41	0.44

## Sheet: Sod3 GD4801
	Shock reactivity				Olfactory acuity
	tub-GAL80ts; alrm- GAL4/+	+/UAS-Sod3 RNAi GD4801	tub-GAL80ts; alrm- GAL4> UAS-Sod3 RNAi GD4801		tub-GAL80ts; alrm- GAL4/+	+/UAS-Sod3 RNAi GD4801	tub-GAL80ts; alrm- GAL4> UAS-Sod3 RNAi GD4801
	0.2	0.11	0.57		Octanol
	0.33	0.4	0.78		0.33	0.46	0.47
	0.22	0.53	0.39		0.49	0.72	0.37
	0.43	0.41	0.54		0.71	0.92	1
	0.6	0.5	0.5		0.69	0.61	0.45
	0.87	0.6	0.67		0.46	0.45	0.54
	0.24	0.65	0.29		0.62	0.61	0.55
	0.56	0.3	0.26		0.9	0.94	0.77
					0.95	0.77	0.76
					0.95	0.71	0.82
					0.59	0.5	0.47
					Methylcyclohexanol
					0.6	0.22	0.44
					0.28	0.69	0.35
					0.96	0.83	0.89
					0.93	0.47	0.88
					0.8	0.81	0.93
					0.85	0.93	0.89
					0.89	0.8	0.91
					0.96	0.88	0.88
					0.78	0.41	0.64
					0.74	0.69	0.67

## Sheet: Sod3 GD3774
	Shock reactivity				Olfactory acuity
	tub-GAL80ts; alrm- GAL4/+	+/UAS-Sod3 RNAi GD3774	tub-GAL80ts; alrm- GAL4> UAS-Sod3 RNAi GD3774		tub-GAL80ts; alrm- GAL4/+	+/UAS-Sod3 RNAi GD3774	tub-GAL80ts; alrm- GAL4> UAS-Sod3 RNAi GD3774
	0.44	0.67	0.71		Octanol
	0.53	0.71	0.44		0.48	0.66	0.49
	0.63	0.87	0.65		0.67	0.71	0.84
	0.58	0.45	0.72		0.75	0.51	0.69
	0.83	0.94	0.95		0.59	0.89	0.6
	0.52	0.06	0.54		0.68	0.79	0.72
	0.62	0.48	0.81		0.6	0.9	0.58
	0.33	0.56	0.53		0.54	0.68	0.66
	0.6	0.64	0.79		0.8	0.7	0.67
	0.93	0.83	1		0.78	0.69	0.69
	0.31	0.25	0.27		0.67	0.79	0.83
	0.76	0.47	0.44		0.73	0.66	0.74
					0.65	0.88	0.8
					Methylcyclohexanol
					0.94	0.82	0.54
					0.7	0.81	0.59
					0.95	0.83	0.77
					0.64	0.64	0.72
					0.6	0.77	0.88
					0.75	0.95	0.82
					0.89	0.85	0.94
					1	0.92	0.74
					0.81	0.9	0.93
					0.69	0.77	0.93
					0.78	0.86	0.68
					0.81	0.81	0.68
