# Supplementary material for: Astrocyte-to-neuron H2O2 signalling supports long-term memory formation in Drosophila and is impaired in an Alzheimer’s disease model
Source: Nat Metab. 2025 Jan 24;7(2):321–35. doi: 10.1038/s42255-024-01189-3 (PMC11860231; doi:10.1038/s42255-024-01189-3)
Supplement: Supplementary file 3 — Statistical Data Source for Supplementary Tables. [file 42255_2024_1189_MOESM3_ESM.zip › Rabah_SourceData_Supplementary_Table3.xlsx]

## Sheet: AQP HMC03266
	Shock reactivity				Odor acuity
	tub-GAL80ts; c739-GAL4/+	+/UAS-AQP RNAi HMC03266	tub-GAL80ts; c739-GAL4> UAS-AQP RNAi HMC03266		tub-GAL80ts; c739-GAL4/+	+/UAS-AQP RNAi HMC03266	tub-GAL80ts; c739-GAL4> UAS-AQP RNAi HMC03266
	0.73	0.36	0.6		Octanol
	0.47	0.41	0.41		0.63	0.51	0.74
	0.76	0.64	0.76		0.3	0.58	0.55
	0.5	0.41	0.8		0.71	0.48	0.7
	0.43	0.33	0.5		0.67	0.84	0.7
	0.54	0.23	1		0.5	0.4	0.55
	1	0.67	0.67		0.3	0.39	0.53
	0.83	0.89	1		0.37	0.26	0.26
	0.86	0.75	1		0.43	0.42	0.43
	0.71	0.85	0.83		0.53	0.43	0.42
	0.6	0.91	0.91		0.41	0.34	0.32
	1	0.1	0.47		Methylcyclohexanol
					0.65	0.77	0.66
					0.29	0.63	0.46
					0.8	0.83	0.75
					0.82	0.82	0.92
					0.52	0.45	0.35
					0.41	0.44	0.42
					0.38	0.31	0.47
					0.48	0.32	0.41
					0.29	0.35	0.43
					0.39	0.31	0.47

## Sheet: AQP KK102737
	Shock reactivity				Olfactory acuity
	tub-GAL80ts; c739-GAL4/+	+/UAS-AQP RNAi KK102737	tub-GAL80ts; c739-GAL4> UAS-AQP RNAi KK102737		tub-GAL80ts; c739-GAL4/+	+/UAS-AQP RNAi KK102737	tub-GAL80ts; c739-GAL4> UAS-AQP RNAi KK102737
	0.27	0.44	0.38		Octanol
	0.53	0.33	0.65		0.48	0.57	0.43
	0.77	0.65	0.73		0.5	0.58	0.34
	0.61	0.43	0.47		0.76	0.35	0.76
	1	1	1		0.93	0.69	0.74
	0.52	0.33	0.45		0.76	0.85	0.5
	0.64	0.94	0.9		0.47	0.39	0.57
	0.79	0.85	0.89		0.52	0.66	0.6
	0.71	0.89	0.71		0.4	0.55	0.46
	0.63	0.6	0.58		0.49	0.6	0.5
	0.88	0.91	0.93		0.66	0.28	0.44
	0.57	0.76	0.83		Methylcyclohexanol
					0.73	0.63	0.53
					0.61	0.55	0.52
					0.85	0.68	0.73
					0.93	0.5	0.68
					0.92	0.68	0.8
					0.7	0.81	0.8
					0.53	0.82	0.67
					0.61	0.52	0.73
					0.73	0.53	0.58
					0.31	0.58	0.61
