# Supplementary material for: Astrocyte-to-neuron H2O2 signalling supports long-term memory formation in Drosophila and is impaired in an Alzheimer’s disease model
Source: Nat Metab. 2025 Jan 24;7(2):321–35. doi: 10.1038/s42255-024-01189-3 (PMC11860231; doi:10.1038/s42255-024-01189-3)
Supplement: Supplementary file 3 — Statistical Data Source for Supplementary Tables. [file 42255_2024_1189_MOESM3_ESM.zip › Rabah_SourceData_Supplementary_Table4.xlsx]

## Sheet: Prx2 HMS00935
	Shock reactivity				Olfactory acuity
	tub-GAL80ts; c739- GAL4/+	+/UAS-Prx2 RNAi HMS00935	tub-GAL80ts; c739- GAL4> UAS-Prx2 RNAi HMS00935		tub-GAL80ts; c739- GAL4/+	+/UAS-Prx2 RNAi HMS00935	tub-GAL80ts; c739- GAL4> UAS-Prx2 RNAi HMS00935
	0.47	0.6	0.38		Octanol
	0.5	0.47	0.6		0.65	0.73	0.41
	0.36	0.6	0.7		0.83	0.71	0.62
	0.67	0.6	0.47		0.29	0.58	0.54
	0.52	0.68	0.6		0.85	0.63	0.68
	0.47	0.67	0.6		0.56	0.71	0.44
	0.5	0.67	0.7		0.66	0.74	0.7
	0.41	0.45	0.6		0.77	0.32	0.79
	0.64	1	0.81		0.46	0.73	0.43
	0.88	0.91	0.79		0.83	0.69	0.74
	0.6	0.73	0.65		0.77	0.59	0.7
	0.81	0.89	0.63		Methylcyclohexanol
					0.94	1	0.69
					0.56	0.77	0.6
					0.71	0.85	0.89
					0.85	0.8	0.96
					0.47	0.65	0.7
					0.46	0.63	0.56
					0.56	0.63	0.57
					0.55	0.92	0.66
					0.72	0.77	0.85
					0.45	0.82	0.49

## Sheet: Prx2 VSH330046
	Shock reactivity				Olfactory acuity
	tub-GAL80ts; c739- GAL4/+	+/UAS-Prx2 RNAi VSH330046	tub-GAL80ts; c739- GAL4> UAS-Prx2 RNAi VSH330046		tub-GAL80ts; c739- GAL4/+	+/UAS-Prx2 RNAi VSH330046	tub-GAL80ts; c739- GAL4> UAS-Prx2 RNAi VSH330046
	0.31	0.58	0.52		Octanol
	0.52	0.58	0.73		0.58	0.55	0.5
	0.74	0.47	0.58		0.41	0.48	0.54
	0.73	0.54	0.71		0.6	0.58	0.53
	0.42	0.36	0.38		0.68	0.47	0.35
	0.78	0.71	0.33		0.58	0.46	0.43
	0.8	0.67	0.74		0.45	0.6	0.54
	0.5	0.63	0.64		0.48	0.46	0.52
	0.53	0.6	0.63		0.47	0.65	0.53
	0.48	0.58	0.66		0.45	0.52	0.6
	0.54	0.52	0.6		0.49	0.58	0.47
	0.52	0.45	0.75		Methylcyclohexanol
					0.5	0.42	0.53
					0.51	0.53	0.6
					0.55	0.44	0.59
					0.61	0.47	0.62
					0.6	0.61	0.6
					0.39	0.49	0.58
					0.39	0.4	0.37
					0.39	0.55	0.48
					0.38	0.51	0.55
					0.41	0.47	0.43

## Sheet: Trx2 HMS00989
	Shock reactivity				Olfactory acuity
	tub-GAL80ts; c739-GAL4/+	+/UAS-Trx2 RNAi HMS00989	tub-GAL80ts; c739- GAL4> UAS-Trx2 RNAi HMS00989		tub-GAL80ts; c739-GAL4/+	+/UAS-Trx2 RNAi HMS00989	tub-GAL80ts; c739- GAL4> UAS-Trx2 RNAi HMS00989
	0.33	0.26	0.55		Octanol
	0.4	0.29	0.56		0.36	0.52	0.44
	0.41	0.79	0.62		0.4	0.65	0.58
	0.47	0.33	0.29		0.66	0.92	0.7
	0.41	0.61	0.53		0.66	0.83	0.55
	0.41	0.58	0.59		0.46	0.68	0.66
	0.58	0.79	0.73		0.55	0.57	0.54
	0.56	0.48	0.3		0.64	0.88	0.5
	0.78	1	0.7		0.46	0.47	0.5
	0	0.19	0.29		0.43	0.6	0.43
	0.73	0.86	0.7		0.54	0.67	0.54
	0.29	0.35	0.71		0.86	0.61	0.52
					0.56	0.67	0.76
					Methylcyclohexanol
					0.69	0.88	0.68
					0.87	0.78	0.73
					0.92	0.77	0.58
					0.77	0.59	0.67
					0.64	0.74	0.12
					0.17	0.59	0.7
					0.83	0.79	0.51
					0.73	0.47	0.59
					0.43	0.84	0.6
					0.58	0.55	0.54
					0.7	0.63	0.73
					0.82	0.92	0.78

## Sheet: Trx2 HMS00603
	Shock reactivity				Olfactory acuity
	tub-GAL80ts; c739-GAL4/+	+/UAS-Trx2 RNAi HMS00603	tub-GAL80ts; c739- GAL4> UAS-Trx2 RNAi HMS00603		tub-GAL80ts; c739-GAL4/+	+/UAS-Trx2 RNAi HMS00603	tub-GAL80ts; c739- GAL4> UAS-Trx2 RNAi HMS00603
	0.64	0.56	0.62		Octanol
	0.43	0.4	0.43		0.52	0.86	0.51
	0.52	0.59	0.73		0.43	0.35	0.57
	0.91	1	1		0.94	0.72	0.76
	0.51	0.46	0.31		0.69	0.81	0.51
	0.53	0.84	0.75		0.75	0.57	0.73
	0.52	0.75	0.74		0.61	0.57	0.46
	0.53	0.66	0.66		0.7	0.54	0.8
	0.74	0.92	0.7		0.44	0.66	0.47
	0.44	0.46	0.13		0.48	0.53	0.56
	0.62	0.24	0.38		0.81	0.77	0.59
	0.53	0.6	0.46		0.7	0.48	0.71
					0.55	0.87	0.72
					Methylcyclohexanol
					0.87	0.97	0.85
					0.63	0.72	0.74
					0.88	0.94	0.87
					0.49	0.8	0.53
					0.92	0.87	0.44
					0.23	0.7	0.52
					0.8	0.84	0.71
					0.41	0.53	0.49
					0.65	0.39	0.46
					0.56	0.57	0.65
					0.84	0.85	0.78
					0.69	0.8	0.68

## Sheet: Trxr1 HMS00784
	Shock reactivity				Olfactory acuity
	tub-GAL80ts; c739-GAL4/+	+/UAS-Trxr1 RNAi GD9738	tub-GAL80ts; c739- GAL4> UAS-Trxr1 RNAi HMS00784		tub-GAL80ts; c739-GAL4/+	+/UAS-Trxr1 RNAi HMS00784	tub-GAL80ts; c739- GAL4> UAS-Trxr1 RNAi HMS00784
	0	0.36	0.14		Octanol
	0.35	0.41	0.63		0.82	0.75	1
	0.57	0.44	0.31		0.47	0.66	0.93
	0.42	0.53	0.31		0.94	0.61	0.76
	0.63	0.5	0.62		0.8	0.61	0.31
	0.96	1	0.95		0.64	0.5	0.79
	0.45	0.73	0.68		0.67	0.69	0.88
	0.5	0.52	0.32		0.81	0.8	0.67
	0.54	0.63	0.38		0.72	0.83	0.71
	0.36	0.49	0.33		0.72	0.58	0.76
					0.55	0.83	0.95
					Methylcyclohexanol
					0.63	0.87	0.86
					0.84	0.64	0.84
					0.75	0.82	0.69
					0.68	0.73	0.58
					0.84	0.8	0.5
					0.56	0.83	0.68
					0.49	0.51	0.54
					0.8	0.68	0.51
					0.78	0.72	0.57
					0.63	0.88	0.76

## Sheet: Trxr1 GD9738
	Shock reactivity				Olfactory acuity
	tub-GAL80ts; c739-GAL4/+	+/UAS-Trxr1 RNAi GD9738	tub-GAL80ts; c739- GAL4> UAS-Trxr1 RNAi GD9738		tub-GAL80ts; c739-GAL4/+	+/UAS-Trxr1 RNAi GD9738	tub-GAL80ts; c739- GAL4> UAS-Trxr1 RNAi GD9738
	0.42	0.74	0.47		Octanol
	0.42	0.59	0.36		0.66	0.6	0.65
	0.33	0.61	0.6		0.61	0.59	0.56
	0.6	0.61	0.68		0.48	0.53	0.57
	0.18	0.45	0.38		0.49	0.57	0.45
	0.65	0.3	0.52		0.4	0.4	0.41
	0.37	0.43	0.31		1	0.68	0.69
	0.66	0.44	0.71		0.82	0.54	0.6
	0.48	0.76	0.7		0.86	0.86	0.84
	0.71	0.48	0.57		0.65	0.84	0.84
	0.67	0.45	0.5		0.77	1	0.81
	0.33	0.36	0.18		Methylcyclohexanol
					0.49	0.34	0.5
					0.62	0.57	0.61
					0.49	0.5	0.64
					0.55	0.63	0.39
					0.63	0.53	0.38
					0.64	0.87	0.93
					0.77	0.84	0.87
					0.55	0.64	0.88
					0.5	0.87	0.66
					0.82	0.88	0.64
