# Supplementary material for: Astrocyte-to-neuron H2O2 signalling supports long-term memory formation in Drosophila and is impaired in an Alzheimer’s disease model
Source: Nat Metab. 2025 Jan 24;7(2):321–35. doi: 10.1038/s42255-024-01189-3 (PMC11860231; doi:10.1038/s42255-024-01189-3)
Supplement: Supplementary file 3 — Statistical Data Source for Supplementary Tables. [file 42255_2024_1189_MOESM3_ESM.zip › Rabah_SourceData_Supplementary_Table5.xlsx]

## Sheet: Appl JF02878
	Shock reactivity				Olfactory acuity
	tub-GAL80ts; c739-GAL4/+	+/UAS-Appl RNAi JF02878	tub-GAL80ts; c739-GAL4> UAS-Appl RNAi JF02878		tub-GAL80ts; c739-GAL4/+	+/UAS-Appl RNAi JF02878	tub-GAL80ts; c739-GAL4> UAS-Appl RNAi JF02878
	0.82	0.77	0.64		Octanol
	0.67	0.64	0.47		0.35	0.77	0.63
	0.58	0.71	0.63		0.7	0.85	0.44
	0.27	0.54	0.5		0.76	0.71	0.61
	0.82	0.77	0.64		0.84	0.69	0.55
	0.67	0.64	0.47		0.91	0.63	0.89
	0.58	0.71	0.63		0.87	0.68	1
	0.27	0.54	0.5		0.73	0.71	0.61
	0.57	0.49	0.83		1	0.7	0.72
	0.44	0.92	0.6		0.62	0.78	0.83
	0.5	0.52	1		0.65	0.78	0.82
	0.24	0.19	0.43		Methylcyclohexanol
	0.74	0.85	0.67		0.44	0.25	0.86
	0.26	0.67	0.56		0.63	0.61	0.92
					0.74	0.89	0.83
					0.53	0.73	0.81
					0.43	0.75	0.72
					0.5	0.89	0.86
					0.49	0.65	0.74
					1	0.86	0.87
					0.86	0.83	0.93
					0.73	0.84	0.83

## Sheet: Appl KK102543
	Shock reactivity				Olfactory acuity
	tub-GAL80ts; c739-GAL4/+	+/UAS-Appl RNAi KK102543	tub-GAL80ts; c739-GAL4> UAS-Appl RNAi KK102543		tub-GAL80ts; c739-GAL4/+	+/UAS-Appl RNAi KK102543	tub-GAL80ts; c739-GAL4> UAS-Appl RNAi KK102543
	0.87	0.2	0.52		Octanol
	0.25	0.31	0.33		0.55	0.59	0.3
	0.79	0.6	0.46		0.77	0.77	0.49
	0.35	0.26	0.21		0.54	0.97	0.5
	0.92	0.68	0.8		0.8	0.74	0.7
	0.43	0.38	0.67		0.88	0.62	0.55
	0.73	0.83	0.85		0.6	0.62	0.4
	0.38	0.33	0.45		0.58	0.38	0.47
	0.9	0.69	0.6		0.43	0.46	0.35
	0.38	0.38	0.47		0.47	0.27	0.57
	1	1	1		0.37	0.38	0.56
	0.68	0.69	0.5		Methylcyclohexanol
					0.7	0.67	0.42
					0.7	0.84	0.6
					0.75	0.97	0.93
					0.89	0.65	0.61
					1	0.9	0.87
					0.91	0.69	0.81
					0.79	0.75	0.78
					0.7	0.79	0.89
					0.91	0.79	0.74
					0.85	0.82	0.97

## Sheet: Sod3 GD4801 + Appl KK102543
	Shock reactivity				Olfactory acuity
	tub-GAL80ts; alrm-GAL4, VT30559-GAL4/+	+/ UAS-Sod3 RNAi GD4801; UAS-Appl RNAi KK102543	tub-GAL80ts; alrm-GAL4, VT30559-GAL4> UAS-Sod3 RNAi GD4801; UAS-Appl RNAi KK102543		tub-GAL80ts; alrm-GAL4, VT30559-GAL4/+	+/ UAS-Sod3 RNAi GD4801; UAS-Appl RNAi KK102543	tub-GAL80ts; alrm-GAL4, VT30559-GAL4> UAS-Sod3 RNAi GD4801; UAS-Appl RNAi KK102543
	0.76	0.63	0.84		Octanol
	0.59	0.38	0.55		0.68	0.89	0.56
	0.64	0.87	0.87		0.46	0.53	0.44
	0.52	0.37	0.39		0.26	0.67	0.3
	0.7	0.6	0.68		0.64	0.59	0.3
	0.67	0.53	0.23		0.24	0.84	0.49
	0.52	0.62	1		0.72	0.52	0.54
	0.45	0.42	0.6		0.7	0.74	0.55
	0.51	0.64	0.69		0.54	0.61	0.61
	0.56	0.69	0.78		0.42	0.43	0.63
					0.54	0.78	0.65
					Methylcyclohexanol
					0.96	0.64	0.59
					0.9	0.8	0.8
					1	0.77	0.78
					0.58	0.75	0.78
					0.92	0.81	0.74
					0.59	0.86	0.74
					0.83	0.93	0.68
					0.69	0.94	0.79
					0.64	0.96	0.69
					0.95	0.95	1
