# Supplementary material for: Astrocyte-to-neuron H2O2 signalling supports long-term memory formation in Drosophila and is impaired in an Alzheimer’s disease model
Source: Nat Metab. 2025 Jan 24;7(2):321–35. doi: 10.1038/s42255-024-01189-3 (PMC11860231; doi:10.1038/s42255-024-01189-3)
Supplement: Supplementary file 3 — Statistical Data Source for Supplementary Tables. [file 42255_2024_1189_MOESM3_ESM.zip › Rabah_SourceData_Supplementary_Table6.xlsx]

## Sheet: Appl H(535)R,H(539)
	Shock reactivity			Olfactory acuity
	y/Y; Dp(y+)/+	y ApplH(535)R,H(539)R/Y; Dp(y+)/+		y/Y; Dp(y+)/+	y ApplH(535)R,H(539)R/Y; Dp(y+)/+
	0.82	1		Octanol
	0.6	0.64		0.89	0.91
	0.64	0.17		0.63	1
	1	0.25		0.88	0.48
	1	0.6		0.86	0.82
	0.67	1		0.55	0.45
	0.67	0.87		0.89	0.63
	0.27	0.71		0.8	0.82
	0.67	0.5		0.67	0.88
	0.45	0.54		0.53	0.88
	1	0.56		0.67	0.69
	1	0.78		0.75	0.66
				0.46	0.57
				Methylcyclohexanol
				0.71	0.38
				0.53	0.8
				0.38	0.61
				0.47	0.37
				0.69	0.79
				0.68	0.7
				0.71	0.71
				0.69	0.83
				0.44	0.46
				0.41	0.41
				0.57	0.78
				0.45	0.73
