# Supplementary material for: Astrocyte-to-neuron H2O2 signalling supports long-term memory formation in Drosophila and is impaired in an Alzheimer’s disease model
Source: Nat Metab. 2025 Jan 24;7(2):321–35. doi: 10.1038/s42255-024-01189-3 (PMC11860231; doi:10.1038/s42255-024-01189-3)
Supplement: Supplementary file 3 — Statistical Data Source for Supplementary Tables. [file 42255_2024_1189_MOESM3_ESM.zip › Rabah_SourceData_Supplementary_Table7.xlsx]

## Sheet: UAS-Aβ42
	Shock reactivity				Olfactory acuity
	tub-GAL80ts; c739- GAL4/+	+/UAS-Aβ42	tub-GAL80ts; c739-GAL4> UAS-Aβ42		tub-GAL80ts; c739- GAL4/+	+/UAS-Aβ42	tub-GAL80ts; c739-GAL4> UAS-Aβ42
	0.93	0.69	0.5		Octanol
	0.6	0.5	0.52		0.62	0.66	0.95
	0.29	0.27	0.82		0.86	0.65	0.49
	0.43	0.47	0.04		0.4	1	0.69
	0.33	0.33	0.35		0.84	1	0.36
	0.83	0.43	0.36		0.87	0.69	0.71
	0.53	0.1	0.39		0.61	0.75	0.68
	0.12	0.33	0.62		0.83	0.6	0.69
	0.73	0.38	0.66		0.9	0.5	0.44
	0.66	0.62	0.5		0.84	0.46	0.15
					0.72	0.69	0.51
					0.6	0.63	0.5
					0.52	0.63	0.66
					Methylcyclohexanol
					0.94	0.67	0.77
					0.65	0.8	0.91
					0.92	0.38	0.8
					0.42	0.53	0.51
					0.74	0.86	0.62
					0.78	0.6	0.13
					0.7	0.24	0.64
					0.7	0.59	0.76
					0.71	0.4	0.58
					0.9	0.69	0.39
					0.38	0.63	0.57
					0.85	0.69	0.78
