# Supplementary material for: Astrocyte-to-neuron H2O2 signalling supports long-term memory formation in Drosophila and is impaired in an Alzheimer’s disease model
Source: Nat Metab. 2025 Jan 24;7(2):321–35. doi: 10.1038/s42255-024-01189-3 (PMC11860231; doi:10.1038/s42255-024-01189-3)
Supplement: Supplementary file 3 — Statistical Data Source for Supplementary Tables. [file 42255_2024_1189_MOESM3_ESM.zip › Rabah_SourceData_Supplementary_Table9.xlsx]

## Sheet: qPCR Data (normalised values)
	Sod3			AQP				Prx2
	Repo-GAL4/+	Repo-GAL4/UAS-Sod3 RNAi GD3774		Repo-GAL4/+	Repo-GAL4/UAS-AQP RNAi HMC03266	Repo-GAL4/UAS-AQP RNAi KK102737		Repo-GAL4/+	Repo-GAL4/UAS-Prx2 RNAi HMS00935		Repo-GAL4/+	Repo-GAL4/UAS-Prx2 RNAi VSH330046
	0.824784	0.374254		0.872689	0.0413359	0.0466668		1.01883	0.187103		0.769635	0.569294
	1.33523	0.676935		0.654534	0.0420584	0.0368687		1.18255	0.518317		1.12291	0.902654
	0.931152	0.452845		1.47278	0.0473182	0.0380368		0.725429	0.189715		1.10745	0.912088
	0.908834	0.651614			0.142451	0.0250081		1.07319	0.231953			1.34933
	Trx2							Trxr1
	Repo-GAL4/+	Repo-GAL4/UAS-Trx2 RNAi HMS00989		Repo-GAL4/+	Repo-GAL4/UAS-Trx2 RNAi HMS00603			Repo-GAL4/+	Repo-GAL4/UAS-TrxR1 RNAi HMS00784
	0.977713	0.232852		0.815848	0.245088			0.829817	0.43153
	1.00172	0.15631		1.05802	0.213361			1.26359	0.21108
	0.909083	0.195804		1.12613	0.287448			1.01927	0.327795
	1.11148	0.12392			0.0767533			0.887323	0.41683
	Bib			Drip			Prip
	Repo-GAL4/+	Repo-GAL4/UAS-Bib RNAi GD8893		Repo-GAL4/+	Repo-GAL4/UAS-Drip RNAi GD1936		Repo-GAL4/+	Repo-GAL4/UAS-Prip RNAi GD3499
	1.16151	0.566833		1.10062	0.226614		1.06886	0.886429
	0.832773	0.618136		0.816944	0.542731		1.00422	0.908197
	1.0324	0.796086		1.20023	0.616986		0.980152	0.91135
	0.973326	0.639934		0.875579	1.03764		0.946764
				0.787067	0.36718
				0.916724	0.213834
				1.02424	0.359624
				1.2786	0.388116
