# Supplementary material for: Astrocyte-to-neuron H2O2 signalling supports long-term memory formation in Drosophila and is impaired in an Alzheimer’s disease model
Source: Nat Metab. 2025 Jan 24;7(2):321–35. doi: 10.1038/s42255-024-01189-3 (PMC11860231; doi:10.1038/s42255-024-01189-3)
Supplement: Supplementary file 4 — Statistical Source Data for Fig. 1. [file 42255_2024_1189_MOESM4_ESM.xlsx]

## Sheet: Fig. 1a
	5x spaced (LTM)
	tub-GAL80ts; alrm-GAL4/+	+/UAS-Nox RNAi HMS00429	tub-GAL80ts; alrm-GAL4> tub-GAL80ts; alrm-GAL4> UAS-Nox RNAi HMS00429
	0.56	0.42	-0.17
	0.23	0.28	0.15
	0.59	0.51	0.06
	0.2	0.09	-0.05
	0.56	0.47	0.25
	0.55	0.27	0
	0.39	0.45	-0.18
	0.4	0.31	-0.05
	0.15	0.36	0.15
	0.58	0.21	0.13
	0.21	0.69	-0.07
		0.12	0.18
			0.36
			-0.03
			0.06

## Sheet: Fig. 1b
	5x spaced (LTM)
	tub-GAL80ts; alrm-GAL4/+	+/UAS-G6PD RNAi KK108898	tub-GAL80ts; alrm-GAL4> UAS-G6PD RNAi KK108898
	0.54	0.26	0.21
	0.78	0.29	0.3
	0.25	0.08	0.17
	0.47	0.65	-0.22
	0.45	0.48	0.15
	0.16	0.19	0.25
	0.33	0.27	-0.04
	0.3	0.32	-0.04
	0.37	0.37	0.01
	0.31	0.31	0.17
	0.27	0.47	-0.02
	0.26	0.19	-0.06
	0.24	-0.1	0.04
			0
			0.14
			0.21
			0.21
			0

## Sheet: Fig. 1c
				Ca2+ response to nicotine in astrocytes
	Time traces								Average response
		tub-GAL80ts; alrm-GAL4 > UAS-GCaMP6f			tub-GAL80ts; alrm-GAL4 > UAS-GCaMP6f tub-GAL80ts; alrm-GAL4 > UAS-GCaMP6f; UAS-nAChRα7 RNAi JF02570				tub-GAL80ts; alrm-GAL4 > UAS-GCaMP6f	tub-GAL80ts; alrm-GAL4 > UAS-GCaMP6f tub-GAL80ts; alrm-GAL4 > UAS-GCaMP6f; UAS-nAChRα7 RNAi JF02570
	Time (s)	Mean	Upper limit	Lower limit	Mean	Upper limit	Lower limit		35.2941	75.8556
	0	3.61707	11.7314	0	-4.26883	5.66617	-14.2038		42.1246	61.1983
	1	6.64896	11.9905	-2.07306	-2.51774	6.73472	-11.7702		38.381	19.9743
	2	7.51481	15.4489	-2.07306	-1.61442	6.83921	-10.0681		28.5063	14.2448
	3	8.94448	19.962	-0.419225	-2.51774	6.73472	-11.7702		37.36	-7.49885
	4	7.51481	15.4489	-0.419225	-1.05368	7.78025	-9.88761		10.7235	24.8262
	5	9.83541	15.687	3.9838	-3.19862	5.56722	-11.9645		10.5488	5.87139
	6	9.83541	15.687	3.9838	-1.05368	6.75305	-9.88761		87.3727	-18.1872
	7	10.6982	16.6063	4.79013	-8.33373	1.52429	-15.6397		111.409	1.94996
	8	10.6982	16.6063	4.79013	0.101735	6.75305	-6.54958		103.225	2.06234
	9	7.7806	17.2707	-0.54787	-0.424599	6.76847	-7.61767		84.7812	6.48309
	10	4.8083	15.6826	-2.17984	-0.424599	6.76847	-7.61767		82.9606
	11	3.93996	15.6826	-7.80269	-0.424599	6.76847	-7.61767		107.121
	12	3.93996	15.6826	-7.80269	-3.42739	3.53303	-10.0947
	13	7.01478	15.4921	-1.46257	-2.63444	3.57019	-8.83907
	14	7.01478	15.4921	-1.46257	-2.63444	3.57019	-8.83907
	15	5.42682	13.0961	-2.24247	-2.63444	3.57019	-8.83907
	16	-5.76585	0.627488	-12.1592	1.26318	8.75502	-8.16529
	17	-5.76585	0.627488	-12.1592	-6.59007	-1.70228	-11.4779
	18	8.59333	16.5101	-3.09119	1.26318	10.6917	-8.16529
	19	8.59333	17.859	-3.09119	-1.7807	2.86387	-6.42527
	20	7.21605	17.859	-3.09119	-1.7807	3.73313	-6.42527
	21	2.37033	5.49457	-3.42691	-1.7807	3.73313	-6.42527
	22	-6.54627	-1.71456	-10.8895	2.3206	9.09848	-4.45727
	23	-6.54627	-1.71456	-10.8895	2.3206	9.80782	-4.45727
	24	8.10651	16.9302	-0.717186	1.39439	9.09848	-7.01903
	25	8.10651	16.9302	-0.717186	-2.44293	2.90142	-7.78728
	26	2.76637	8.05155	-2.5188	-2.44293	2.90142	-7.78728
	27	2.36229	7.64274	-2.91816	-2.44293	2.90142	-7.78728
	28	-1.61189	2.87067	-6.09444	1.6995	8.98348	-5.58449
	29	-5.36969	2.87067	-14.9657	-3.14132	4.62103	-10.9037
	30	-5.36969	4.22629	-14.9657	-0.156832	4.62103	-5.58449
	31	6.40048	10.8934	1.01356	-1.52768	3.84487	-5.8641
	32	6.40048	10.8934	1.01356	-1.52768	2.80874	-5.8641
	33	-0.227568	2.62408	-3.07921	-1.52768	2.80874	-5.8641
	34	-0.227568	2.62408	-3.07921	0.662305	4.63573	-3.31112
	35	5.28114	12.5901	-2.19847	0.662305	5.54229	-3.31112
	36	5.28114	12.5901	-2.19847	0.662305	5.54229	-3.31112
	37	5.28114	12.7607	-2.19847	5.35938	12.4191	-1.70035
	38	7.99862	13.1298	2.86746	5.35938	12.4191	-1.70035
	39	7.99862	13.1298	2.86746	5.35938	12.4191	-1.70035
	40	2.87662	6.73209	-0.978845	0.147034	4.23748	-3.94341
	41	0.428951	5.24692	-3.63822	7.40197	13.4677	0.615983
	42	2.87662	6.73209	-0.978845	7.25154	11.8919	0.615983
	43	0.428951	5.24692	-4.38902	7.25154	11.8919	0.615983
	44	-5.83456	-1.31473	-10.3544	0.940821	3.93747	-2.05583
	45	-5.83456	-1.31473	-10.3544	-5.53825	-0.481079	-8.84148
	46	-3.98392	1.69981	-9.66764	-5.53825	-0.481079	-10.5954
	47	-0.945813	2.80885	-4.70047	-5.53825	-0.481079	-10.5954
	48	1.49705	4.89649	-1.90238	0.381789	3.94829	-3.18472
	49	1.49705	5.43172	-1.90238	0.381789	3.9582	-3.18472
	50	-0.261182	4.89649	-5.95408	4.38378	6.71673	0.844537
	51	-1.52087	3.91263	-6.95438	5.23136	12.305	-1.84226
	52	-1.56445	1.27784	-6.95438	5.23136	12.305	-1.84226
	53	-4.5464	0.629314	-9.72211	5.23136	12.305	-1.84226
	54	-7.193	-1.25711	-13.1289	4.13162	9.29215	-1.37557
	55	-10.6771	-6.68815	-14.666	4.13162	9.29215	-1.37557
	56	-10.6771	-4.41752	-14.666	-5.34513	-1.87759	-8.1097
	57	-10.6771	-4.41752	-14.666	-5.34513	-1.87759	-8.1097
	58	-3.49448	1.12001	-8.10897	-0.477326	3.60597	-4.56062
	59	3.61598	9.05957	-2.01277	5.79566	9.15047	2.44086
	60	4.40374	10.8203	-2.01277	5.79566	9.15047	2.44086
	61	4.40374	10.8203	-0.407879	2.13	6.72241	-2.46241
	62	5.5571	11.3089	-0.194656	-1.67537	3.17231	-6.52305
	63	4.11609	8.95153	-0.407879	-12.291	-5.21823	-17.5463
	64	3.26779	8.95153	-2.41595	-12.291	-5.21823	-17.5463
	65	-3.90235	0.0292718	-7.52013	-8.2915	-4.14878	-12.4342
	66	-3.90235	0.0292718	-7.83398	-6.97744	-3.01504	-10.9398
	67	-2.30623	2.85326	-7.83398	-4.82419	0.878612	-10.527
	68	-2.30623	2.85326	-8.05194	2.12725	5.0033	-0.7488
	69	-4.26114	-0.470336	-8.05194	2.12725	6.71029	-0.7488
	70	-4.26114	-0.470336	-8.05194	-0.610771	5.0033	-7.93183
	71	-8.91863	-5.15742	-12.6798	-0.610771	6.71029	-7.93183
	72	-7.24813	-5.04801	-9.44825	-3.12254	4.13608	-9.51749
	73	-7.24813	-5.04801	-9.44825	-3.51561	2.48626	-9.51749
	74	12.7008	16.7645	8.63697	-3.51561	2.48626	-9.51749
	75	12.7008	16.7645	8.63697	0.599519	8.70314	-7.5041
	76	10.148	15.7691	4.5268	4.01395	9.11369	-1.0858
	77	4.28473	7.38721	1.18225	4.01395	9.15107	-1.0858
	78	-0.614461	4.70114	-5.93006	4.01395	9.15107	-1.0858
	79	-0.614461	1.90256	-5.93006	3.49905	9.15107	-2.06116
	80	0.368419	1.90256	-1.16572	2.97351	8.00818	-2.06116
	81	0.368419	4.5759	-1.16572	-3.80631	3.98097	-11.0038
	82	-2.0111	4.5759	-8.5981	-6.20585	3.39116	-16.3927
	83	-2.0111	0.798638	-8.5981	-6.20585	3.98097	-16.3927
	84	-1.38197	0.798638	-3.56259	-5.0136	5.2705	-15.2977
	85	-1.38197	5.13761	-3.56259	0.798144	8.00344	-6.40715
	86	10.2648	15.6791	4.8505	4.31862	9.34178	-2.09413
	87	2.77017	9.375	-3.83465	5.08575	9.34178	-1.35807
	88	9.98153	14.7423	5.06617	5.08575	9.34178	-1.35807
	89	2.77017	9.375	-2.31585	-3.08254	8.63139	-12.3299
	90	2.73325	7.78235	-1.72282	-3.08254	8.63139	-12.3299
	91	2.73325	7.78235	-1.72282	0.262806	9.76236	-9.23674
	92	2.46746	6.65773	-1.72282	0.262806	9.76236	-9.23674
	93	2.59784	10.0742	-4.87853	0.262806	9.76236	-9.23674
	94	2.59784	5.69697	-4.87853	6.25429	11.5869	-1.19848
	95	2.59784	5.69697	-4.87853	6.25429	12.4778	-1.19848
	96	3.41679	5.69697	1.13662	4.16469	12.4778	-4.14844
	97	8.17194	13.4039	2.94	-0.421582	5.97878	-6.82194
	98	15.8007	24.0476	7.55382	-1.48576	5.27356	-8.24508
	99	22.3491	31.4772	13.2211	-0.421582	5.97878	-6.82194
	100	15.8007	24.0476	7.55382	-2.40237	5.69009	-10.4948
	101	18.8182	25.2043	12.4322	-2.32722	5.69009	-10.3307
	102	18.8182	25.2043	9.93487	-2.32722	5.69009	-10.3307
	103	19.7199	29.5049	12.4322	-2.32722	6.36895	-10.3307
	104	19.7199	29.5049	9.93487	-2.66085	8.87776	-12.1326
	105	23.7792	32.2745	14.6929	-2.66085	8.87776	-12.1326
	106	24.2221	32.2745	16.1697	0.352502	9.64427	-8.93926
	107	32.5399	44.076	21.0038	0.352502	9.64427	-8.93926
	108	32.5399	44.076	21.0038	-5.9373	4.60345	-13.5901
	109	29.6011	43.1765	16.0258	-5.9373	4.60345	-13.5901
	110	29.6011	43.1765	16.0258	-7.29218	4.60345	-18.6145
	111	41.4867	49.9617	29.5552	-6.76454	6.84892	-18.6145
	112	43.755	57.9549	33.0118	-6.76454	6.84892	-18.6145
	113	48.816	62.2282	35.4037	1.04417	9.51524	-7.4269
	114	48.816	62.2282	35.4037	5.69451	13.0454	-1.65642
	115	48.816	62.2282	35.4037	7.71622	15.8141	-0.381623
	116	40.8935	53.3135	28.4735	7.71622	15.8141	-0.381623
	117	55.461	70.0778	40.8442	7.71622	15.8141	-0.381623
	118	50.9033	66.1637	35.6429	5.96883	15.0274	-3.0897
	119	50.9033	66.1637	35.6429	8.66375	18.5869	-1.25941
	120	48.4612	60.3075	35.6429	8.66375	18.5869	-1.25941
	121	48.4612	60.3075	39.124	12.4653	23.2487	1.68187
	122	54.1382	65.9514	42.325	20.3323	32.4892	8.15066
	123	61.9253	77.6724	46.1781	20.3323	32.4892	8.15066
	124	61.9253	77.6724	46.1781	20.9554	32.4892	6.3221
	125	68.2599	77.7957	58.7241	16.4069	26.4917	3.85532
	126	74.1401	88.672	59.6081	21.7831	39.7109	3.85532
	127	75.6729	89.8339	61.5119	15.9243	30.9004	0.948266
	128	75.6729	89.8339	61.5119	20.8725	35.6325	6.1125
	129	75.6729	89.8339	61.5119	20.8725	35.6325	6.1125
	130	90.5642	107.097	70.35	24.1764	41.2793	6.64372
	131	90.5642	108.645	71.4048	24.1764	41.2793	6.64372
	132	90.5642	110.778	71.4048	18.6657	33.1448	4.53837
	133	93.0888	112.145	74.0324	18.6657	33.1448	4.18661
	134	93.0888	112.145	74.0324	19.7953	40.3836	4.18661
	135	93.0888	112.145	71.1215	23.0083	40.3836	7.04771
	136	94.2351	117.349	71.1215	26.0334	44.3643	7.32041
	137	94.2351	117.349	71.1215	23.0083	38.9689	7.04771
	138	90.2182	110.977	69.459	19.8155	35.3957	4.74681
	139	90.2182	110.977	69.459	19.8155	35.3957	4.74681
	140	97.4731	118.695	72.0373	21.099	37.2621	4.93589
	141	97.4731	120.049	74.8692	21.099	37.2621	4.93589
	142	97.4593	120.049	74.557	24.3852	42.1716	3.66211
	143	92.8648	111.173	74.557	16.2924	28.9228	3.11592
	144	92.8648	111.173	74.557	19.7165	36.3346	3.09834
	145	88.377	107.524	69.2304	19.7165	36.3346	2.96624
	146	96.6337	120.013	73.1562	21.4054	39.8446	3.09834
	147	88.377	107.524	69.2304	26.2096	45.4542	6.9651
	148	79.132	97.5394	60.7245	29.0305	50.9777	7.08333
	149	79.132	97.5394	60.7245	27.8713	46.3101	7.51158
	150	84.3598	102.304	66.4154	27.8713	46.3101	7.51158
	151	84.3598	102.304	66.4154	17.416	37.5305	-1.11833
	152	84.5719	102.718	66.4262	14.4092	29.9773	-2.69843
	153	83.463	102.503	64.4235	14.4092	29.9773	-1.11833
	154	83.7558	103.745	64.4235	17.8589	34.6458	1.07192
	155	83.7558	103.745	64.4235	17.8589	34.6458	2.17547
	156	85.8942	105.742	66.0468	17.8589	34.6458	2.17547
	157	85.8942	105.742	66.0468	23.7053	41.3649	6.04574
	158	76.9836	95.0856	58.8815	23.7053	41.3649	6.04574
	159	76.9836	95.0856	58.8815	20.2931	31.2273	8.92393
	160	77.6165	95.8392	59.3937	20.2931	31.2273	8.61438
	161	77.6165	95.8392	59.3937	24.5122	40.8373	8.61438
	162	83.0914	102.914	63.2692	24.5122	40.8373	8.18703
	163	69.3497	86.9556	51.7438	19.1897	37.0626	1.31683
	164	72.2116	89.1567	55.2666	19.1897	37.0355	1.31683
	165	69.3497	86.9556	55.0408	15.4859	30.2056	0.766095
	166	72.2116	89.1567	55.0408	19.8857	37.0355	2.73592
	167	72.3052	89.7881	55.0408	15.4859	30.2056	0.766095
	168	72.3052	89.7881	56.8478	23.7623	43.109	3.4847
	169	73.648	91.9795	56.8478	12.6783	27.307	-1.95037
	170	71.6044	86.3609	55.0039	21.3611	41.1079	1.61426
	171	64.1089	79.0957	49.1222	21.3611	41.1079	1.61426
	172	61.7273	77.0757	46.3789	22.9148	41.1079	2.12519
	173	64.1089	79.0957	49.1222	22.9148	40.2914	2.12519
	174	57.5837	72.2813	42.886	20.2627	39.1365	1.38887
	175	70.4718	88.5577	52.3859	19.8841	36.9528	1.38887
	176	63.3708	77.5168	49.2247	20.2627	39.1365	2.5434
	177	63.3708	77.5168	49.2247	19.8841	36.9528	2.5434
	178	62.5553	77.5168	48.3799	19.2279	36.2753	2.5434
	179	62.3442	76.3086	45.3418	18.6246	35.4366	0.973861
	180	58.3428	74.0364	42.6493	19.2279	35.4366	3.01919
	181	58.3428	73.3529	42.6493	18.8596	35.498	2.71827e-05
	182	58.8591	73.3529	42.0756	18.8596	35.498	2.71827e-05
	183	58.8591	73.3529	42.0756	18.8596	37.7191	2.71827e-05
	184	59.5814	77.0872	42.0756	15.9294	29.7601	2.09876
	185	60.9714	78.4561	43.4868	17.3091	32.8663	2.09876
	186	60.9714	78.6826	43.4868	17.3091	32.8663	1.9682
	187	60.908	78.6826	43.1334	17.3091	32.8663	1.75198
	188	59.7435	78.6826	42.3286	18.1722	34.3762	1.9682
	189	57.28	72.2313	40.7456	15.4581	29.3065	2.67187
	190	44.9043	62.3634	28.0627	15.9157	28.3285	3.50295
	191	44.9043	62.3634	28.0627	15.9157	28.3285	3.50295
	192	51.0736	66.8241	35.3231	17.5485	30.6879	4.19631
	193	51.0736	66.8241	35.3231	19.6683	35.1403	4.19631
	194	44.5688	58.4035	30.7341	17.5485	30.6879	3.69174
	195	44.5688	58.4035	30.7341	13.4291	26.6487	0.209444
	196	48.7173	64.5067	32.9278	12.0144	26.5947	-0.956567
	197	52.4381	67.5609	37.3153	13.4291	26.6487	0.209444
	198	52.4381	67.5609	37.3153	11.2593	26.5947	-4.07611
	199	47.7274	62.2253	34.4194	7.85915	19.8106	-4.09227
	200	46.961	59.5026	33.2294	7.85915	19.8106	-4.09227
	201	45.1341	59.5026	30.6036	14.76	28.749	0.770929
	202	45.1341	59.6645	30.6036	14.76	28.749	0.770929
	203	45.1341	59.6645	30.6036	14.76	28.749	0.770929
	204	44.3323	59.0516	29.6131	14.5732	31.3142	-1.53982
	205	44.3323	59.0516	29.6131	14.5732	31.3142	-1.32286
	206	44.3323	59.0516	29.6131	14.5732	29.1244	-1.32286
	207	39.953	54.7934	25.8131	15.8037	29.1244	-1.09695
	208	39.2802	54.0929	24.5683	15.8037	29.1244	-1.09695
	209	39.1693	53.9921	23.5451	11.5683	25.7691	-1.84405
	210	34.1411	47.3801	21.7763	11.4651	25.7691	-4.59466
	211	34.1411	47.3801	21.7763	11.5683	28.0846	-3.4833
	212	33.7772	45.7782	21.7763	11.4651	28.0846	-5.1543
	213	43.7475	58.4441	29.0508	11.7247	25.9153	-3.4833
	214	40.8689	53.7266	28.0111	9.07701	24.3404	-6.18642
	215	41.1895	54.2964	28.0827	10.919	25.9153	-6.18642
	216	40.8689	53.7266	28.0111	9.07701	24.3404	-6.8871
	217	35.7052	49.6526	21.7578	6.24024	18.3652	-6.8871
	218	35.7052	49.2467	21.7578	6.24024	18.3652	-5.88473
	219	35.9027	49.2467	22.5587	7.79115	22.2212	-5.88473
	220	35.9027	48.6167	22.5587	7.79115	22.2212	-6.63888
	221	37.2981	48.6167	21.4364	6.73138	22.2212	-8.66757
	222	39.7718	58.1073	21.4364	6.73138	22.3134	-8.66757
	223	39.7718	58.1073	21.4364	6.65407	22.3134	-9.00523
	224	41.3056	54.732	27.5491	2.28154	16.045	-11.4819
	225	36.7185	51.6427	21.7943	-1.12487	12.5424	-14.7921
	226	41.3056	54.732	27.8792	0.291417	14.4982	-13.9154
	227	40.2042	52.85	27.5584	-1.12487	12.5424	-14.7921
	228	42.4577	58.2592	27.5584	0.291417	14.4982	-13.9154
	229	42.4577	58.2592	26.6562	-1.29719	12.5564	-15.1508
	230	42.4577	58.2592	26.4403	-1.29719	12.5564	-15.1508
	231	42.9786	59.4075	26.4403	-4.61477	9.88181	-19.1114
	232	35.1534	47.7045	22.6023	-4.61477	9.88181	-19.1114
	233	38.0908	50.0688	26.1129	-0.597104	13.2596	-14.4538
	234	36.7592	50.0688	20.8098	6.8063	23.3014	-9.68879
	235	36.7592	50.0688	20.8098	6.8063	23.3014	-9.68879
	236	29.5504	45.9328	16.98	0.674694	16.1352	-14.7858
	237	29.5504	45.9328	16.98	-2.9537	13.2817	-19.1891
	238	34.059	48.7719	19.3461	-2.9537	13.2817	-19.1891
	239	34.059	48.7719	19.3461	0.837429	13.4731	-12.4124
	240	34.059	48.7719	19.3461	2.31347	17.0394	-11.7983
	241	36.0479	50.7229	21.3729	3.67859	16.6717	-9.31454
	242	36.0479	50.7229	21.3729	3.67859	16.6717	-9.31454
	243	34.8137	45.896	23.7314	-3.42927	12.129	-16.6015
	244	34.8137	45.896	19.4537	-3.42927	12.129	-16.6015
	245	34.8137	45.896	19.4537	5.31759	21.0941	-10.4589
	246	22.2088	34.8315	9.586	5.31759	21.0941	-10.4589
	247	22.2088	34.8315	9.586	-0.753532	12.6749	-14.182
	248	24.8321	38.0751	11.5891	-0.753532	12.6749	-14.182
	249	29.3641	41.0413	17.687	-0.753532	12.6749	-14.182
	250	30.5524	45.4096	15.6952	-0.651734	11.2174	-12.5209
	251	30.5524	45.4096	15.6952	-0.651734	11.2174	-13.4202
	252	22.9977	37.7033	9.30144	1.53283	16.4858	-12.5209
	253	22.9977	37.7033	9.30144	2.02731	17.1882	-13.1336
	254	27.0446	41.6921	12.3971	2.02731	17.1882	-13.1336
	255	27.0446	41.6921	12.3971	2.02731	15.614	-13.1336
	256	28.7284	42.8282	14.6285	-8.38787	4.56963	-21.3454
	257	18.7277	31.6637	6.26823	-8.38787	4.56963	-21.3454
	258	28.7284	42.8282	14.6285	-9.56006	4.56963	-22.3452
	259	35.4759	46.9149	21.3567	-9.56006	4.7796	-22.3452
	260	35.4759	46.9149	21.3567	-6.03829	9.1273	-21.2039
	261	30.8067	42.0969	19.5165	0.509328	15.7463	-14.7276
	262	28.928	41.7166	16.1394	-6.03829	9.1273	-21.2039
	263	30.8067	42.0969	19.5165	-3.35323	8.39506	-15.1015
	264	28.634	43.1842	14.0838	-6.88188	7.19416	-20.9579
	265	28.634	43.1842	15.0659	-6.88188	7.19416	-20.889
	266	28.634	43.1842	15.0659	-6.88188	7.19416	-20.889
	267	28.0183	40.4772	15.5594	1.61756	16.1265	-12.8914
	268	28.0183	40.4772	15.5594	1.61756	16.1265	-12.8914
	269	28.0183	40.4772	13.5965	0.0921284	14.0917	-13.9074
	270	26.644	39.6915	13.374	0.0921284	14.0917	-13.9074
	271	28.9007	44.4273	13.374	0.0921284	14.0917	-13.9074
	272	29.7738	40.542	17.9659	2.36144	16.0606	-12.1004
	273	29.7738	40.542	17.9659	-1.27637	12.2411	-14.7938
	274	29.696	40.542	16.636	-1.27637	12.2411	-14.7938
	275	29.696	42.7561	16.636	-1.27637	12.2411	-14.7938
	276	29.696	42.7561	16.636	-1.63664	12.8465	-16.1198
	277	35.2113	48.6123	21.8103	-1.63664	12.8465	-16.1198
	278	25.7421	36.6795	14.8048	-1.63664	12.8465	-16.4516
	279	25.7421	36.6795	14.8048	-1.55692	12.3729	-16.4516
	280	25.7421	36.6795	14.8048	-1.47445	13.5027	-15.4867
	281	25.7045	36.6636	14.7454	-1.55692	12.3729	-15.4867
	282	30.3895	42.1751	18.6038	-4.75004	8.88069	-18.3808
	283	25.7045	36.6636	14.7454	-4.75004	8.88069	-18.3808
	284	20.3145	32.2133	8.41559	-3.04036	10.5368	-16.6175
	285	20.3145	32.2133	8.41559	-3.04036	10.5368	-16.6175
	286	23.9829	38.2309	9.73486	-0.923886	12.8864	-14.7342
	287	28.7379	38.2309	20.0776	1.54354	15.2947	-15.306
	288	24.5941	37.3982	12.9314	1.54354	15.2947	-15.306
	289	24.5941	36.5293	12.9314	0.442268	14.9102	-15.306
	290	24.1906	36.2569	12.9314	0.442268	14.9102	-14.0256
	291	24.1906	36.5293	14.4183	0.442268	14.9102	-14.0256
	292	28.6761	40.116	17.2362	-3.04807	11.686	-17.3446
	293	28.6761	40.116	17.2362	-3.04807	11.686	-17.3446
	294	21.7921	35.3351	11.8471	-3.65246	11.686	-18.9909
	295	20.6775	31.737	9.67997	-1.9012	12.7598	-16.6738
	296	20.6775	35.3351	9.67997	-5.81093	9.1886	-20.8105
	297	24.4261	35.4968	10.2763	-1.9012	11.7713	-16.6738
	298	25.1809	38.576	14.8649	-5.81093	9.1886	-20.8105
	299	26.2396	38.576	15.8463	-8.35105	7.09179	-23.7939
	300	27.6909	38.6499	16.7319	-8.35105	7.09179	-23.7939
	301	26.2396	37.399	15.8463	-6.57705	7.3625	-20.5166
	302	27.6909	38.6499	16.7319	-5.04877	7.95059	-19.2606
	303	25.6824	37.399	13.9659	-5.04877	7.95059	-19.2606
	304	27.9452	42.2837	13.6067	-5.04877	7.95059	-18.0481
	305	24.6509	37.7959	11.5059	-3.36468	9.0295	-15.7589
	306	24.6509	37.7959	11.5059	2.40882	16.8098	-11.9922
	307	24.6509	37.7959	11.5059	-0.990317	13.6752	-15.6559
	308	25.6442	37.2029	14.0854	-0.544892	14.3089	-15.3987
	309	29.9505	41.8495	17.6047	-0.544892	14.3089	-15.3987
	310	29.9505	41.8495	17.3198	1.35125	16.1078	-13.4053
	311	29.9505	41.8495	17.3198	6.35422	20.6694	-7.96096
	312	25.2904	38.3551	12.2257	6.35422	20.6694	-7.96096
	313	22.0675	33.9211	10.2139	2.57831	17.7376	-12.581
	314	22.0675	33.9211	10.2139	-0.692631	13.1881	-14.5734
	315	22.9069	34.6891	10.4188	-0.692631	13.5898	-14.5734
	316	24.8242	39.2296	11.1247	-0.692631	13.5898	-14.5734
	317	25.2663	39.2296	16.505	-1.71983	13.5898	-17.0295
	318	30.9008	39.9416	18.3156	-9.48705	4.72032	-23.6944
	319	25.2663	34.0276	16.505	-9.48705	4.72032	-23.6944
	320	20.5003	32.3154	8.68518	-1.80134	12.2551	-15.8578
	321	16.936	30.5048	3.36722	0.479071	14.0269	-13.0688
	322	20.5003	32.3154	8.68518	4.29627	18.6288	-10.0363
	323	22.5151	33.3013	11.7289	0.479071	14.4326	-13.0688
	324	22.5151	34.2235	11.7289	0.342411	14.4326	-13.7478
	325	22.5151	34.2235	11.7289	0.342411	14.4326	-13.7478
	326	20.8791	34.2235	7.53469	4.21639	18.5197	-10.5274
	327	29.9537	42.1563	17.7511	4.96485	18.9602	-8.59004
	328	15.6209	31.0774	3.69387	8.05321	23.5292	-7.42278
	329	29.9537	42.1563	17.7511	8.1149	23.5292	-6.90835
	330	30.8971	42.0173	19.7769	8.05321	22.6468	-7.42278
	331	30.8971	42.0173	19.7769	8.1149	20.9224	-6.41697
	332	30.8971	42.0173	19.7769	6.72346	20.0002	-6.55327
	333	23.3004	35.0512	11.5495	6.72346	20.6635	-6.55327
	334	18.5363	34.5146	2.55801	5.98223	20.0002	-8.69909
	335	18.0755	28.6384	2.55801	5.98223	20.6635	-8.69909
	336	18.5363	33.8817	6.40777	7.04008	20.8202	-6.74007
	337	20.1447	33.8817	7.81104	10.3748	23.0952	-3.28909
	338	33.2886	45.4355	21.1417	7.04008	20.8202	-6.74007
	339	33.2886	45.4355	21.1417	10.3748	24.0387	-3.28909
	340	30.7961	43.0778	18.5144	11.6308	25.3067	-2.04509
	341	10.0083	23.8087	-1.51067	11.6308	25.3067	-2.04509
	342	26.5848	40.0776	13.092	8.48134	19.5773	-2.61466
	343	26.5848	40.0776	13.092	8.48134	19.5773	-2.61466
	344	26.5848	40.0776	13.092	12.3303	24.4141	0.246422
	345	16.0999	29.0172	3.1827	12.3303	24.4141	0.246422
	346	16.0999	29.0172	3.1827	9.3197	20.016	-1.37663
	347	12.2063	23.2724	1.14024	9.3197	20.016	-2.96942
	348	18.386	31.172	5.6	9.62189	20.7991	-1.55527
	349	15.8716	30.3853	1.35798	9.74797	22.4653	-1.55527
	350	16.6499	30.3853	3.74117	9.62189	20.7991	-1.55527
	351	16.6499	30.3853	3.74117	11.5351	22.4833	0.58684
	352	16.6499	29.5587	3.74117	11.5351	22.4833	0.58684
	353	18.7015	27.8949	9.50812	12.4547	22.9049	2.00452
	354	17.4119	27.8949	5.96328	12.4547	22.9049	2.00452
	355	18.7015	28.8605	9.50812	12.4547	22.9049	2.00452
	356	20.7731	31.2319	9.83813	11.3741	23.4893	-1.12566
	357	20.7731	31.2319	9.83813	13.0641	23.8738	2.63884
	358	22.5808	35.3234	9.83813	14.0491	25.7788	2.17291
	359	25.0631	37.4422	11.0947	14.0491	25.7788	2.17291
	360	25.0631	37.4422	11.0947	7.60237	21.643	-4.99533
	361	17.8132	30.478	5.14837	7.27575	20.2001	-7.09153
	362	17.8132	30.3433	5.14837	4.5746	17.4863	-8.33706
	363	17.8132	30.3433	5.14837	4.5746	16.7071	-8.33706
	364	11.0481	29.1787	-7.08259	7.64977	16.7071	-1.40755
	365	11.0481	27.5858	-7.08259	12.5437	23.5681	1.39538
	366	12.3816	27.5858	-2.82261	12.5437	23.5681	1.39538
	367	12.3816	27.5858	-2.82261	3.63892	17.9333	-10.6555
	368	15.1456	29.3298	0.961384	3.63892	17.9333	-10.6555
	369	9.24703	23.6195	-5.12543	3.63892	17.9333	-10.6555
	370	15.1456	29.3298	0.961384	5.82017	18.3382	-9.5598
	371	17.3724	26.7772	7.96749	2.84506	15.7143	-10.0242
	372	23.1123	32.1451	12.0638	2.84506	15.7143	-10.0242
	373	17.3724	26.9126	7.96749	2.84506	15.7143	-10.1697
	374	23.1123	32.1451	14.0794	4.0893	16.6069	-10.1697
	375	26.4559	39.1861	13.7256	4.0893	16.6069	-10.1697
	376	26.4559	39.1861	13.7256	4.32931	16.6069	-9.33865
	377	25.179	39.1861	9.91816	4.88459	19.1078	-9.33865
	378	21.5742	38.0001	5.14815	10.8187	21.7726	-1.3203
	379	16.5107	31.6185	1.4029	10.8187	21.7726	-1.3203
	380	8.18171	25.7342	-9.37075	8.98568	23.1194	-5.87863
	381	16.5107	31.6185	1.4029	2.84712	16.3921	-10.6978
	382	12.6372	29.0581	-3.78373	2.84712	16.3921	-10.6978
	383	12.6372	29.0581	-0.86879	2.84712	16.3921	-10.6978
	384	12.6372	29.0581	-0.86879	-1.79343	11.1224	-14.7093
	385	21.122	35.5032	6.57919	-1.79343	11.1224	-14.7093
	386	21.1904	35.5032	6.74094	-1.79343	11.1224	-14.7093
	387	22.386	38.1928	8.77306	-0.153426	12.91	-13.2169
	388	21.1904	33.6077	8.77306	-0.153426	13.4734	-13.2169
	389	13.1564	30.5227	-1.89595	-0.153426	13.4734	-13.2169
	390	13.1564	30.5227	-1.89595	-0.529562	13.4734	-14.3542
	391	19.8776	33.7698	5.98547	-0.560711	13.2327	-14.3542
	392	19.8776	33.7698	5.98547	-0.560711	13.2327	-14.3542
	393	10.689	26.1318	-4.7538	-2.61162	10.9821	-16.2053
	394	10.689	25.6289	-4.7538	1.01263	14.2491	-12.2239
	395	12.9404	25.6289	0.25188	1.01263	14.2491	-12.2239
	396	17.7512	29.3495	6.15301	1.01263	14.3645	-12.2239
	397	17.7512	29.3495	6.15301	2.01244	16.1798	-12.1549
	398	18.5859	29.958	7.21388	0.0826998	14.3645	-14.1991
	399	16.3267	31.5253	1.12804	2.01244	16.1798	-12.1549
	400	26.3747	39.3866	9.77912	3.4423	17.3271	-10.4425
	401	18.7861	34.7163	2.85591	3.4423	17.3271	-10.4425
	402	18.9587	34.7163	5.90221	-3.41215	10.8761	-17.7004
	403	18.9587	34.7163	5.90221	-3.41215	10.8761	-17.7004
	404	21.0365	35.5375	6.53552	-3.41215	10.8761	-17.7004
	405	21.3031	35.5375	9.32602	-1.14365	13.3565	-15.6438
	406	21.0365	33.2802	6.53552	1.33265	15.8232	-13.1579
	407	15.3437	27.8036	2.88386	1.33265	15.8232	-13.1579
	408	15.3437	27.8036	2.88386	-3.9755	12.5218	-17.8514
	409	29.3665	42.165	16.568	-6.63457	9.90045	-23.5063
	410	29.3665	42.165	16.568	-5.60011	9.90045	-23.1936
	411	29.3665	42.165	16.568	-6.20155	10.9567	-23.3598
	412	31.1181	44.4046	17.8315	-5.60011	11.9933	-23.1936
	413	31.1181	44.4046	18.2193	-3.63134	12.6445	-19.9072
	414	30.1643	42.1093	18.2193	0.362581	16.0815	-15.3564
	415	20.7609	35.1955	6.32626	-2.29579	14.3961	-18.9877
	416	17.9163	33.0166	2.81594	3.94307	16.2831	-8.397
	417	17.9163	33.0166	2.81594	-2.29579	14.3961	-18.9877
	418	19.9106	33.2589	6.56229	-3.76698	13.0653	-19.7687
	419	23.5481	35.8324	11.2637	-5.4831	11.5438	-20.5993
	420	25.2555	39.6168	10.8943	-3.76698	12.6729	-20.5993
	421	25.2555	39.6168	10.8943	-3.42989	12.6729	-19.5326
	422	20.0205	34.6267	6.08118	-2.04506	13.9094	-17.9995
	423	20.0205	34.6267	6.08118	2.22451	18.6649	-14.7733
	424	25.2034	38.1135	7.25228	6.25683	18.6649	-7.41078
	425	25.2034	38.1135	7.25228	6.25683	18.9125	-7.41078
	426	25.967	38.1135	13.8204	5.12483	18.9125	-8.66279
	427	27.8834	41.9313	13.8356	1.29407	18.4978	-15.9097
	428	27.8834	41.9313	13.8356	1.29407	17.989	-15.9097
	429	27.8834	41.9313	13.8356	3.39579	16.6465	-9.85492
	430	11.493	27.8762	-4.89024	3.39579	16.6465	-9.85492
	431	15.7162	29.869	1.56332	-2.01084	11.8558	-15.8774
	432	15.7162	29.869	1.56332	-8.86245	8.93623	-26.6611
	433	19.0721	40.3822	1.56332	-7.85533	11.8558	-26.6611
	434	19.0721	40.3822	-2.23797	-7.85533	15.5274	-26.6611
	435	19.0721	40.3822	-2.23797	-7.85533	15.5274	-30.9091
	436	26.2766	43.4223	4.79969	-6.35771	12.0503	-24.7657
	437	26.2766	43.4223	10.1346	-11.9356	6.96129	-30.8326
	438	26.2055	42.2764	4.79969	-6.35771	12.0503	-24.7657
	439	16.2098	31.9696	0.449921	-0.348588	15.7215	-16.4187
	440	16.2098	31.9696	0.449921	-0.348588	15.7215	-16.4187
	441	19.6697	34.5619	4.77738	-2.54894	15.3732	-20.4711
	442	27.4717	43.0061	10.4072	-2.60636	13.3731	-20.4711
	443	27.4717	43.0061	10.4072	-2.60636	13.3731	-17.8509
	444	22.175	39.9599	4.39003	2.23253	18.1767	-13.7117
	445	15.0906	29.7178	0.46345	3.13176	19.5617	-13.2982
	446	22.175	39.9599	4.39003	2.23253	18.1767	-13.7117
	447	20.5342	36.206	4.86247	-1.0574	13.7552	-15.8634
	448	20.5342	36.206	4.86247	-1.0574	13.7552	-15.8634
	449	20.5342	36.206	4.86247	1.56766	17.8292	-14.6939
	450	26.9855	43.4588	10.5121	4.67168	21.469	-12.1256
	451	29.468	47.2195	10.5568	1.56766	17.8292	-14.6939
	452	29.7902	47.2195	15.1458	-2.84992	13.5947	-18.3477
	453	29.7902	44.4347	15.1458	-2.84992	13.5947	-18.3477
	454	23.1908	36.7633	9.61826	-1.37608	15.4208	-18.173
	455	23.1908	36.7633	9.61826	0.610801	17.5082	-16.2866
	456	23.1908	40.9275	9.61826	-1.37608	16.6688	-18.173
	457	27.7604	41.4651	14.0558	-1.55026	16.6688	-19.7693
	458	20.8143	40.9275	0.701125	-1.55026	15.9442	-19.7693
	459	27.7604	41.4651	13.6674	-0.738189	15.9442	-17.4206
	460	18.9454	36.2897	1.60116	-0.0871952	15.9442	-15.3475
	461	18.9454	36.2897	1.60116	1.9662	17.1739	-13.2415
	462	18.9454	36.2897	1.60116	1.9662	17.1739	-13.2415
	463	29.2018	42.5939	12.5839	1.9662	17.1739	-13.2415
	464	29.2018	42.5939	12.5839	1.97936	18.2327	-15.2884
	465	25.6293	38.3435	12.915	1.97936	19.2471	-15.2884
	466	15.3341	29.9971	0.699081	4.61529	21.3652	-12.1346
	467	20.2412	35.2332	5.24921	4.61529	21.3652	-12.1346
	468	19.4741	34.7061	4.24204	4.48399	19.6949	-10.7269
	469	19.4741	35.2332	4.24204	0.420449	16.89	-13.915
	470	19.4741	35.8895	4.24204	0.420449	15.7195	-13.915
	471	22.649	38.7644	6.53358	0.420449	15.7195	-13.915
	472	22.649	38.7644	6.53358	3.05628	19.4208	-13.3082
	473	20.3869	38.2327	2.54113	3.05628	19.4208	-13.3082
	474	14.5423	30.0213	-0.936633	1.68933	19.007	-15.6284
	475	15.6389	30.5863	0.691496	-3.31991	13.3729	-20.0127
	476	15.6389	30.5863	0.691496	-3.81684	13.1639	-20.4386
	477	15.6389	30.5863	0.794349	-3.81684	13.1639	-20.4386
	478	14.381	27.9676	0.794349	-3.81684	13.4642	-20.7976
	479	14.381	27.9676	0.794349	1.88131	18.1085	-14.3458
	480	24.3297	39.1279	9.39632	-4.43668	13.4642	-22.3376
	481	24.4858	39.2631	9.84365	1.84142	19.0169	-15.3341
	482	27.8965	43.1394	10.9411	-0.944189	16.1215	-18.0099
	483	27.8965	43.1394	10.9411	-0.944189	16.1215	-18.0099
	484	28.0515	43.1394	12.9636	-0.944189	12.9748	-18.0099
	485	17.3012	31.8533	2.91601	-3.89051	1.2027	-14.0542
	486	25.1656	42.6346	7.69668	-6.12205	4.08342	-16.3275
	487	25.1656	42.6346	7.69668	-9.08881	1.2027	-18.1869
	488	25.1656	42.6346	7.69668	-9.36149	-1.4488	-17.2742
	489	19.7609	32.1344	7.38737	-10.1529	-3.98048	-17.2742
	490	18.4842	32.1344	3.68031	-10.1529	-4.13042	-17.2742
	491	19.339	33.2882	4.46484	-10.1529	-4.13042	-16.6451
	492	19.339	34.2132	4.46484	-7.99721	0.65064	-16.6451
	493	22.8489	39.4	6.29774	-4.50106	3.94624	-12.9483
	494	24.0295	39.7928	8.26631	-2.37024	6.77137	-11.5118
	495	22.9399	39.4	7.75616	-4.50106	3.94624	-12.9483
	496	22.9399	38.1236	7.75616	-3.17463	5.5608	-11.9101
	497	17.1129	34.1591	0.0667244	-9.24819	3.4852	-19.1804
	498	17.1129	34.1591	0.0667244	-4.26883	5.5608	-14.2038
	499	0.202733	19.1357	0	-11.3623	-1.98888	-19.1804

## Sheet: Fig. 1d
	5x spaced (LTM)
	tub-GAL80ts; alrm-GAL4/+	+/UAS-nAChRα7 RNAi JF02570	tub-GAL80ts; alrm-GAL4> UAS-nAChRα7 RNAi JF02570
	0.21	0.29	0.33
	0.39	0.21	0.18
	0.09	0.34	0.08
	0.53	0.32	-0.02
	0.33	0.47	-0.15
	0.14	0.48	-0.43
	0.19	0.24	0.09
	0.12	0.3	0.16
	0.3	0.53	0.11
	0.22	0.14	-0.11
			0.05
			0.25
			0.06
			0.38

## Sheet: Fig. 1e
	5x spaced (LTM)
	tub-GAL80ts; alrm-GAL4/+	+/UAS-Sod3 RNAi GD4801	tub-GAL80ts; alrm-GAL4> UAS-Sod3 RNAi GD4801
	0.57	0.24	0.27
	0.07	0.57	0.08
	0.27	0.25	0.08
	0.26	0.42	0.19
	0.56	0.14	0.13
	0.3	0.45	-0.25
	0.29	0.37	0.13
	0.33	0.32	-0.08
	0.35	0.45	-0.08
	0.56	0.08	0.07
	0.49	0.69	0.17
	0.28	0.25	0.16
			0.16
			0.02
			0.04

## Sheet: Fig. 1f
	No graph displayed on Fig. 1f
