# Supplementary material for: Astrocyte-to-neuron H2O2 signalling supports long-term memory formation in Drosophila and is impaired in an Alzheimer’s disease model
Source: Nat Metab. 2025 Jan 24;7(2):321–35. doi: 10.1038/s42255-024-01189-3 (PMC11860231; doi:10.1038/s42255-024-01189-3)
Supplement: Supplementary file 5 — Statistical Source Data for Fig. 2. [file 42255_2024_1189_MOESM5_ESM.xlsx]

## Sheet: Fig. 2a
	No graph displayed on Fig. 2a

## Sheet: Fig. 2b
	No graph displayed on Fig. 2b

## Sheet: Fig. 2c
	H₂O₂ imaging in MB neurons
	13F02-LexA > LexAop-roGFP2-Tsa2ΔCR
	H₂O₂ sensor ratio ⍺ lobes/cell bodies
	Control		LTM trained
	0.74677		0.98233
	0.994587		0.953029
	0.714564		1.03768
	0.847918		1.07276
	0.959681		1.03003
	0.879132		1.09608
	0.816049		1.07422
	0.91788		0.955504
	1.03856		0.993952
	1.16913		0.96157
	0.841307		0.952659
	0.989774		0.874854
	0.593062		1.21686
			1.03025

## Sheet: Fig. 2d
		H₂O₂ imaging in MB neurons
	13F02-LexA > LexAop-roGFP2-Tsa2ΔCR					13F02-LexA > LexAop-roGFP2-Tsa2ΔCR
	H₂O₂ sensor ratio β lobes/cell bodies					H₂O₂ sensor ratio 𝛾 lobes/cell bodies
	Control		LTM trained			Control		LTM trained
	0.728601		0.5559			1.01568		0.498323
	1.26497		0.9484			1.00076		0.872275
	0.683328		0.6242			0.713436		0.648438
	0.674154		0.6983			0.534944		0.688545
	0.600209		0.8689			0.659259		0.380049
	0.669445		0.651955			0.682313		0.618612
	0.868563		0.625729			0.615992		0.479821
	0.715636		0.611079			0.589381		0.530184
	0.551676		0.635134			0.615446		0.620083
			0.68157			0.481661
			0.579587
