# Supplementary material for: Astrocyte-to-neuron H2O2 signalling supports long-term memory formation in Drosophila and is impaired in an Alzheimer’s disease model
Source: Nat Metab. 2025 Jan 24;7(2):321–35. doi: 10.1038/s42255-024-01189-3 (PMC11860231; doi:10.1038/s42255-024-01189-3)
Supplement: Supplementary file 6 — Statistical Source Data for Fig. 3. [file 42255_2024_1189_MOESM6_ESM.xlsx]

## Sheet: Fig. 3a
	H₂O₂ imaging in MB neurons
	13F02-LexA > LexAop-roGFP2-Tsa2ΔCR
	H₂O₂ sensor ratio ⍺ lobes/cell bodies
					tub-GAL80ts, alrm-GAL4 > UAS-Nox RNAi HMS00429
	Control		LTM trained		Control		LTM trained
	0.785455		0.827682		0.90118		0.873782
	0.730736		0.864234		0.937976		0.984023
	0.911744		0.887769		0.934512		0.889495
	0.84485		1.10957		0.990673		1.06958
	0.845479		0.980753		0.854686		0.680225
	0.759177		0.855261		0.85391		0.991788
	0.838063		0.912215		0.942299		0.875768
	0.817696		1.14032		0.863063		0.871606
	0.81192		1.18423		0.927804		1.03648
	0.803106		0.915093		1.01582		0.994725
	13F02-LexA > LexAop-roGFP2-Tsa2ΔCR
	H₂O₂ sensor ratio ⍺ lobes/cell bodies
					tub-GAL80ts, alrm-GAL4 > UAS-G6PD RNAi KK108898
	Control		LTM trained		Control		LTM trained
	1.0017		0.94		0.98		1.05
	0.7622		0.9		1.09		1.37
	1.0472		1.08		1.03		0.87
	1.0881		1.19		0.86		0.79
	0.8982		0.89		1.12		1.02
	0.9457		1.16		1.01		1.2
	0.7868		1.08		0.68		1.08
	0.9277		1.09		0.83		0.62
	0.952		1.09		0.67		0.95
	0.6812		1.11		1.07		0.81
			1.24
	13F02-LexA > LexAop-roGFP2-Tsa2ΔCR
	H₂O₂ sensor ratio ⍺ lobes/cell bodies
					tub-GAL80ts, alrm-GAL4 > UAS-nAChRα7 RNAi JF02570
	Control		LTM trained		Control		LTM trained
	0.932993		0.957181		0.81093		0.744383
	0.725201		0.988245		0.876931		0.829978
	0.641744		1.0496		1.07147		0.818774
	0.818236		0.844704		0.79756		0.861047
	0.79996		1.2505		0.767327		0.951495
	0.917323		1.043		0.86512		0.8236
	0.776061		1.32721		0.942651		0.903358
	0.892395		0.892378		0.774503		0.782336
	0.821354		0.848456		0.825465		0.796993
	0.801855		0.989714
	13F02-LexA > LexAop-roGFP2-Tsa2ΔCR
	H₂O₂ sensor ratio ⍺ lobes/cell bodies
					tub-GAL80ts, alrm-GAL4 > UAS-Sod3 RNAi GD4801
	Control		LTM trained		Control		LTM trained
	0.631943		1.09212		0.851508		0.954728
	0.848777		0.731157		0.685814		0.874144
	0.923674		0.973407		1.09083		0.786098
	0.874923		1.12952		0.785545		0.656166
	0.746243		1.2035		0.858054		0.854666
	0.902697		0.981945		0.738462		0.858054
	0.802113		0.850786		1.11646		0.709943
	0.731943		1.14552		0.948314		0.738462
	0.794565		1.2035		0.954728		1.10403
	0.848777		0.850373		0.771081
	0.906685		0.981945		0.656166
	0.702697		0.963671		0.901181
					0.786098

## Sheet: Fig. 3b
	H₂O₂ imaging in MB neurons
	13F02-LexA > LexAop-roGFP2-Tsa2ΔCR
	H₂O₂ sensor ratio ⍺ lobes/cell bodies
					tub-GAL80ts, alrm-GAL4 > UAS-human-secreted-catalase
	Control		LTM trained		Control		LTM trained
	1.05		1.16		1.23		1.14
	1.27		1.11		1.21		1.03
	0.72		1.29		1.1		1.23
	0.84		1.36		1.38		1.11
	1.27		1.38		1.48		1.08
	0.88		1.45		0.92		1.2
	0.9		1.39		0.93		1.23
	1.17		1.57		1.45		1.1
	1.05		1.55		1.63		0.94

## Sheet: Fig. 3c
	5x spaced (LTM)
	tub-GAL80ts, alrm-GAL4/+	+/UAS-human-secreted-catalase	tub-GAL80ts, alrm-GAL4>UAS-human-secreted-catalase
	0.3	0.09	0.19
	0.24	0.23	0.03
	0.55	0.24	-0.05
	0.3	0.67	0.32
	0.1	0.3	-0.1
	0.14	0.26	0.05
	0.38	0.08	0.2
	0.25	0.13	0.15
	0.04	0.34	0.36
	0.21	0.23	0
	0.31	0.18	0.01
	0.22	0.16	-0.09
