# Supplementary material for: Astrocyte-to-neuron H2O2 signalling supports long-term memory formation in Drosophila and is impaired in an Alzheimer’s disease model
Source: Nat Metab. 2025 Jan 24;7(2):321–35. doi: 10.1038/s42255-024-01189-3 (PMC11860231; doi:10.1038/s42255-024-01189-3)
Supplement: Supplementary file 7 — Statistical Source Data for Fig. 4. [file 42255_2024_1189_MOESM7_ESM.xlsx]

## Sheet: Fig. 4a
	No graph displayed on Fig. 4a

## Sheet: Fig. 4b
	5x spaced (LTM)
	tub-GAL80ts, c739-GAL4/+	+/UAS-AQP RNAi HMC03266	tub-GAL80ts, c739-GAL4> UAS-AQP RNAi HMC03266
	0.45	0.38	0.14
	0.45	0.36	-0.03
	0.64	0.29	-0.09
	0.54	0.33	-0.05
	0.27	0.2	-0.06
	0.43	0.08	-0.06
	0.32	0.31	0.11
	0.36	0.4	0.22
	0.48	0.4	0.15
	0.41	0.28	-0.09
	0.12	0.2	0.17
	0.24	0.52	0.07
		0.15	-0.04
		0.35	0.07

## Sheet: Fig. 4c
	13F02-LexA > LexAop-roGFP2-Tsa2ΔCR
	H₂O₂ sensor ratio ⍺ lobes/cell bodies
					tub-GAL80ts, VT30559-GAL4 > UAS-AQP RNAi HMC03266
	Control		LTM trained		Control		LTM trained
	0.770566		0.961242		1.07502		1.17509
	1.08822		1.24633		1.14591		1.10829
	0.839326		0.940269		1.4112		1.04758
	1.01271		1.11728		0.904635		1.47236
	1.07373		1.28102		1.32824		0.777876
	1.00295		1.25183		1.09943		1.69074
	0.93937		0.965904		1.00272		1.06939
	0.9386		1.27483		0.881034		1.18917
	1.01477		0.790082		0.727231		0.687211
	0.770566		1.27326				1.12913

## Sheet: Fig. 4d
	5x spaced (LTM)
	tub-GAL80ts, c739-GAL4/+	+/UAS-Prx2 RNAi HMS00935	tub-GAL80ts, c739-GAL4> UAS-Prx2 RNAi HMS00935
	0.21	0.51	0.07
	0.22	0.34	0.3
	0.39	0.45	-0.01
	0.14	0.41	0.12
	0.16	0.54	0.05
	0.34	0.36	0.42
	0.34	0.46	-0.02
	0.17	0.31	0.01
	0.6	0.23	0.08
		0.55	-0.05
		-0.04	0.14
		0.35	0.11
		0.16	-0.05
		0.33	0.07

## Sheet: Fig. 4e
	5x spaced (LTM)
	tub-GAL80ts, c739-GAL4/+	+/UAS-Trx2 RNAi HMS00989	tub-GAL80ts, c739-GAL4> UAS-Trx2 RNAi HMS00989
	0.21	0.12	0.04
	0.56	0.4	0.13
	0.37	0.43	0.22
	0.56	0.32	-0.22
	0.24	0.38	-0.05
	0.2	0.29	-0.39
	0.11	0.25	0.01
	0.21	0.49	0.04
	0.54	0.4	-0.01
		0.18	-0.01
		0.71	0.18
		0.14	-0.05
		0.42	-0.08
		0.36	-0.09

## Sheet: Fig. 4f
	5x spaced (LTM)
	tub-GAL80ts, c739-GAL4/+	+/UAS-Trxr1 RNAi HMS00784	tub-GAL80ts, c739-GAL4> UAS-Trxr1 RNAi HMS00784
	0.27	0.34	-0.03
	0.46	0.35	0.21
	0.33	0.39	0.21
	0.33	0.41	0.07
	0.24	0.41	-0.28
	0.69	0.33	0.3
	0.56	0.2	0.33
	0.27	0.65	-0.02
	-0.01	0.36	0.11
	0.09	0.02	-0.04
		0.36	-0.06
		0.23	0.06
