# Supplementary material for: Astrocyte-to-neuron H2O2 signalling supports long-term memory formation in Drosophila and is impaired in an Alzheimer’s disease model
Source: Nat Metab. 2025 Jan 24;7(2):321–35. doi: 10.1038/s42255-024-01189-3 (PMC11860231; doi:10.1038/s42255-024-01189-3)
Supplement: Supplementary file 8 — Statistical Source Data for Fig. 5. [file 42255_2024_1189_MOESM8_ESM.xlsx]

## Sheet: Fig. 5a
	No graph displayed on Fig. 5a

## Sheet: Fig. 5b
	5x spaced (LTM)
	tub-GAL80ts; c739-GAL4/+	+/UAS-Appl RNAi JF02878	tub-GAL80ts; c739-GAL4> UAS-Appl RNAi JF02878
	0.34	0.4	0.18
	0.28	0.29	0.1
	0.27	0.28	0.08
	0.19	0.24	0.25
	0.24	0.22	0.11
	0.46	0.3	-0.07
	0.45	0.21	0.23
	0.24	0.28	0.06
	0.31	0.33	0.09
	0.25	0.1	0.14
	0.42	0.15	0.1
	0.15	0.06	0.24
		0.44	-0.15
		0.41	0.25
		0.46	0
		0.66	-0.09
		0.3	-0.17
		0.63	0.16

## Sheet: Fig. 5c
	13F02-LexA > LexAop-roGFP2-Tsa2ΔCR
	H₂O₂ sensor ratio ⍺ lobes/cell bodies
					tub-GAL80ts, VT30559-GAL4 > UAS-Appl RNAi JF02878
	Control		LTM trained		Control		LTM trained
	0.860466		1.10381		1.02408		0.866271
	0.587313		1.07074		0.99702		1.33277
	0.958113		1.0074		0.85677		1.10454
	0.983207		1.37177		0.532889		0.809578
	0.747091		1.06102		1.11217		0.69537
	0.751839		1.40372		0.910024		0.684393
	0.738342		0.807541		0.957285		0.802995
	0.988523		1.06891		0.753851		1.26914
	0.811774		0.893003		0.727231		1.19125
	0.952472		0.946047		0.810923		0.7548
	0.772641		1.08733		0.909518		0.873917
	0.941855		1.03722		0.80379		0.959378
	0.778621		0.88856		0.824049		0.878594
	0.836942		1.01293		0.914066		0.846658
	0.82782		1.06919		0.892415		0.799468
			0.942237

## Sheet: Fig. 5d
	5x spaced (LTM)
	tub-GAL80ts; alrm-GAL4, VT30559-GAL4/+	+/UAS-Sod3 RNAi GD4801;UAS-Appl RNAi JF02878	tub-GAL80 ; alrm-GAL4, VT30559-GAL4>UAS-Sod3 RNAi GD4801	tub-GAL80ts; alrm-GAL4, VT30559-GAL4>UAS-Appl RNAi JF02878	tub-GAL80ts; alrm-GAL4, VT30559-GAL4>UAS-Sod3 RNAi GD4801; UAS-Appl RNAi JF02878
	0.48	0.62	0.3	0.31	0.28
	0.41	0.27	0.22	0.63	-0.2
	0.6	0.31	0.19	0	-0.12
	0.29	0.33	0.28	0.19	-0.06
	0.37	0.17	0.52	0.45	-0.17
	0.73	0.14	0.13	0.83	0.02
	0.56	0.48	0.04	0.26	-0.18
	0.43	0.2	0.26	0.01	0.07
	0.03	0.38	0.5	0.38	-0.27
	0.71	0.61	0.59	0.69	-0.08
	0.19	0.45	0.36	0.31	-0.01
	0.31	0.26	0.34	0.2	-0.29

## Sheet: Fig. 5e
	13F02-LexA > LexAop-roGFP2-Tsa2ΔCR
	H₂O₂ sensor ratio ⍺ lobes/cell bodies
													Appl-Sod3 interaction
					tub-GAL80ts, VT30559 alrm-GAL4 >UAS-Sod3 RNAi GD4801				tub-GAL80ts, VT30559 alrm-GAL4>UAS-Appl RNAi JF02878				tub-GAL80ts, VT30559 alrm-GAL4>UAS-Sod3 RNAi GD4801,Appl RNAi JF02878
	Control		LTM trained		Control		LTM trained		Control		LTM trained		Control		LTM trained
	1		1.15		1.29		1.45		1.06		1.27		1.35		1.26
	0.99		1.19		1.21		1.25		1.19		1.27		1.1		1.11
	1.1		1.22		0.83		1.08		1.41		1.87		1.25		0.98
	0.94		1.36		1.14		1.32		0.76		1.46		1.53		1.2
	1.04		1.1		1.09		1.4		1.15		1.46		1.26		1.1
	1.09		1.24		0.95		1.01		1.09		1.28		1.05		1.09
	1.04		1.74		0.88		1.51		1.28		1.16		1.1		1.32
	0.98		1.21		1.07		1.12		1.04		1.22		1.15		1.15
	1.02		1.5		1.13		1.21		1.31		1.21		1.5		1.05
	1.15		1.12		1.25		1.42		0.92		1.38		1.17		1.37
