# Supplementary material for: Astrocyte-to-neuron H2O2 signalling supports long-term memory formation in Drosophila and is impaired in an Alzheimer’s disease model
Source: Nat Metab. 2025 Jan 24;7(2):321–35. doi: 10.1038/s42255-024-01189-3 (PMC11860231; doi:10.1038/s42255-024-01189-3)
Supplement: Supplementary file 9 — Statistical Source Data for Fig. 6. [file 42255_2024_1189_MOESM9_ESM.xlsx]

## Sheet: Fig. 6a
	5x spaced (LTM)
				Copper feeding
	tub-GAL80ts; c739-GAL4/+	+/UAS-Appl RNAi JF02878	tub-GAL80ts; c739-GAL4> UAS-Appl RNAi JF02878	tub-GAL80ts; c739-GAL4/+	+/UAS-Appl RNAi JF02878	tub-GAL80ts; c739-GAL4> UAS-Appl RNAi JF02878
	0.34	0.4	-0.14	0.26	0.07	0.09
	0.64	0.56	-0.27	0.04	0.09	0.48
	0.1	0.08	0.28	0.49	0.3	-0.06
	0.2	0.17	0.09	0.12	0.68	0.26
	0.2	0.2	0.02	-0.03	0.47	0.4
	0.43	0.34	-0.11	0.25	0.17	0.41
	0.13	0.07	-0.47	0.31	0.44	0.45
	0.41	0.28	0.2	0.27	0.14	-0.08
	0.34	0.37	0.2	0.03	0.16	0.19
	0.12	0.09	-0.07	0.16	0.21	0.4
	0.58	-0.09	-0.04	0.25	0.21	0.63
	0.13	0.86	0.13	0.42	0.31	0.28
	0.43	0.53	0.17	0.29	-0.1	0.24
	0.41	0.17	-0.04	0.34	0.18	0

## Sheet: Fig. 6b
	13F02-LexA > LexAop-roGFP2-Tsa2ΔCR									13F02-LexA > LexAop-roGFP2-Tsa2ΔCR
	H₂O₂ sensor ratio ⍺ lobes/cell bodies									H₂O₂ sensor ratio ⍺ lobes/cell bodies
										tub-GAL80ts, VT30559-GAL4 > UAS-Appl RNAi JF02878
					Copper feeding									Copper feeding
	Control		LTM trained		Control		LTM trained			Control		LTM trained		Control		LTM trained
	0.687477		0.965807		0.925527		1.1091			0.892929		0.804473		0.994805		0.932044
	0.883685		0.645038		0.907121		1.04055			0.906223		1.07542		0.896089		1.40328
	0.718616		1.07976		1.0129		1.03479			1.08625		0.865953		0.961152		0.857977
	0.841775		0.983273		1.00098		0.858313			1.0603		0.898784		0.765812		1.10899
	0.68807		0.879835		0.694408		1.19859			0.859073		0.908965		0.923418		1.29076
	0.957534		0.959375		0.859655		1.05449			1.10938		1.01904		0.639052		0.840863
	0.898326		0.947512		0.970028		1.1007			1.11197		0.752884		1.13309		1.16723
	0.939709		0.845888		0.729836		1.02767			0.912255		0.963883		1.10622		1.01929
	1.05661		1.22575		0.95567		1.063			1.0686		0.940465		1.08214		1.17006
	0.819272		1.11517		0.97639		1.13665			0.821345		0.947718		1.10512		1.13344
	1.02953		1.27782		0.514911		1.00311			0.98215		0.860657		0.794116		1.1281
			1.1		0.984806		1.07407

## Sheet: Fig. 6c
	APPL expression after conditioning
	APPL-HA; tub-GAL80ts; VT30559-GAL4>UAS-GFP
	⍺ lobes		β lobes
	Control	LTM trained	Control	LTM trained
	0.394504	0.397586	0.378923	0.448492
	0.295163	0.557519	0.374299	0.510963
	0.354641	0.404988	0.437146	0.428794
	0.556746	0.518256	0.666156	0.439449
	0.467428	0.343441	0.497387	0.3174
	0.605315	0.501642	0.619657	0.696236
	0.506792	0.540586	0.513693	0.476123
	0.673292	0.49138	0.45401	0.66322
	0.500904	0.813965	0.454499	0.671014
	0.414488	0.83485	0.443959	0.632499
	0.629834	0.683979	0.856542	0.556067
	0.76471	1.04411	0.880797	0.899961
	0.998079	1.30547	1.08607	1.60281
	0.448173	2.0918	0.70531	1.64563
	0.768897	1.29499	0.887241	0.93358
	0.859583	1.35898	0.912913	0.459074
	1.14158	1.11267	1.19919	1.1199
	1.04365	1.31837	0.975884	1.07451
	0.799516	1.49862	0.754214	0.675624
	0.939313	1.25159	1.03652	0.989658

## Sheet: Fig. 6d
	5x spaced (LTM)
	y/Y; Dp(y+)/+	y Appl H(535)R,H(539)R/Y; Dp(y+)/+
	0.19	0.14
	0.39	-0.02
	0.57	0.24
	0.4	0.2
	0.46	0.28
	0.14	0.11
	0.24	0.13
	0.43	0.41
	0.28	0
	0.21	0.17
	0.02	-0.01
	0.73	0.09
	0.3	0.09
	0.23	0.23
	0.26	-0.07
	0.18	-0.02
	0.27	0.22
	0.14	0.27
	0.08	-0.14
	0.66	0.33
	0.86	0.02
	0.71	0.23
	0.29	0.21
	0.5	0.05
	0.17	0.61
	0.64	0.25
	0.18	0.07
	0.13	0.24
	0.25	-0.21
	0.38	-0.08

## Sheet: Fig. 6e
	5x spaced (LTM)
			Copper feeding
	y/Y; Dp(y+)/+	y Appl H(535)R,H(539)R/Y; Dp(y+)/+	y/Y; Dp(y+)/+	y Appl H(535)R,H(539)R/Y; Dp(y+)/+
	0.21	-0.2	0.45	0.08
	0.38	-0.42	0.21	0.21
	0.45	0.19	0.1	0.44
	0.71	-0.21	0.38	0.05
	0.16	0.17	0.1	0.13
	0.07	0.22	0.42	0.5
	0.45	0.09	0.78	0.49
	0.31	0.4	0.09	0.15
	0.11	0.04	0.25	0.31
	0.38	0.14	0.17	0.32
	0.38	-0.12	0.46	0.26
	0.38	0.02	0.44	0.05
	0.45	-0.01	0.54	0.15
	0.3	-0.11	0.33	0.06
	0.17	0.21	0.25	0.28
	0.13	0.1	0.36	0.44
	0.2	0.24	0.07	0.35
	0.43	0.13	0.38	0.06
