# Supplementary material for: Astrocyte-to-neuron H2O2 signalling supports long-term memory formation in Drosophila and is impaired in an Alzheimer’s disease model
Source: Nat Metab. 2025 Jan 24;7(2):321–35. doi: 10.1038/s42255-024-01189-3 (PMC11860231; doi:10.1038/s42255-024-01189-3)
Supplement: Supplementary file 10 — Statistical Source Data for Fig. 7. [file 42255_2024_1189_MOESM10_ESM.xlsx]

## Sheet: Fig. 7a
				Ca2+ response to nicotine in astrocytes
	Time traces								Average response
		tub-GAL80ts, 86E01-LexA; VT30559-GAL4 > LexAop-GCaMP6f			tub-GAL80ts, 86E01-LexA; VT30559-GAL4 > LexAop-GCaMP6f; UAS-Aβ42				tub-GAL80ts, 86E01-LexA; VT30559-GAL4 > LexAop-GCaMP6f	tub-GAL80ts, 86E01-LexA; VT30559-GAL4 > LexAop-GCaMP6f; UAS-Aβ42
	Time (s)	Mean	Upper limit	Lower limit	Mean	Upper limit	Lower limit		16.9895	13.4789
	0	24.9562	32.3294	17.5829	46.6604	53.3297	39.3775		4.2724	2.8056
	1	24.9562	32.3294	17.5829	46.6604	53.3297	39.3775		7.6824	6.6927
	2	24.9562	32.3294	17.2233	40.6366	48.3822	32.891		4.7646	3.8288
	3	24.7193	32.3658	17.1826	35.9703	44.9736	28.4307		7.8264	9.6539
	4	24.6101	32.3658	16.8544	35.9703	44.9736	28.4307		21.4532	-5.9602
	5	23.2026	30.4869	15.9183	38.5826	45.0226	32.1426		50.8021	-2.6447
	6	21.6714	28.5509	14.7919	38.5826	45.0226	32.1426		20.5434	5.6849
	7	21.1991	28.4118	13.9864	33.8917	40.2186	27.9274		15.0186	10.2124
	8	19.2751	26.0876	12.4626	33.8917	40.2186	27.9274		8.171	5.1046
	9	17.2876	23.0217	11.5535	34.9958	40.9735	29.0182
	10	17.2876	23.0217	11.5535	36.6344	42.1158	31.1529
	11	17.2876	23.0217	11.5535	38.9752	43.6865	34.2639
	12	16.2918	21.9822	10.7818	38.9752	43.6865	34.2639
	13	15.9892	21.8018	9.9963	32.8059	39.5028	26.2222
	14	15.6366	21.4281	9.9963	32.0094	37.7966	26.109
	15	15.6366	21.4281	10.3382	30.6961	35.8643	25.5279
	16	17.2276	22.9576	11.4975	30.1776	34.3531	25.5279
	17	17.2276	22.9576	11.4975	30.1776	34.308	26.0021
	18	16.0442	20.9656	11.1228	30.1776	34.308	26.0021
	19	14.1377	18.7924	9.48289	27.3223	30.647	23.9976
	20	12.784	17.572	8.00739	24.165	27.9432	20.3869
	21	12.5465	17.572	7.52108	22.8681	26.9297	19.4634
	22	12.5465	17.8191	7.02686	22.8681	25.1945	19.4634
	23	12.6223	18.2178	7.02686	23.2453	25.1945	21.2961
	24	13.3631	18.4913	8.10034	27.8048	31.4794	22.7929
	25	13.3631	18.4913	8.10034	27.8048	31.9378	22.7929
	26	12.8248	17.8729	7.77678	26.5134	31.9378	21.089
	27	11.9745	16.2784	7.67067	25.233	30.9934	19.4727
	28	10.7751	14.3837	7.16645	25.233	30.9934	19.4399
	29	10.4838	14.1507	6.81688	25.8968	35.4276	18.4948
	30	9.90391	13.578	6.22983	25.8968	35.4276	16.366
	31	9.4332	13.2905	5.57586	21.3293	27.1121	16.366
	32	9.4332	13.2905	5.57586	21.3293	27.1121	17.2191
	33	9.53761	13.4855	5.58977	21.9537	26.1247	17.7826
	34	9.53761	13.4855	5.58977	21.9537	26.1247	17.7826
	35	8.87239	12.3289	5.41585	16.8718	21.6839	12.0596
	36	7.90381	11.0494	4.7582	14.1671	21.0149	7.31927
	37	7.2069	10.3348	4.07899	14.1671	21.0149	7.31927
	38	7.00946	10.3004	3.8233	18.6402	24.7418	12.5387
	39	7.00946	10.3004	3.7853	18.6402	24.7418	12.5387
	40	7.24447	10.6457	3.7853	13.6293	17.2619	9.99676
	41	7.24447	10.6457	3.7853	9.79975	13.2171	6.38245
	42	6.38361	9.49605	3.27116	9.79975	13.2171	6.38245
	43	5.92401	9.07626	2.83517	10.3463	13.2364	7.45617
	44	5.7563	8.67743	2.83517	17.0711	19.2746	14.8677
	45	5.62111	8.03566	3.10363	17.3819	20.1131	14.8677
	46	5.43846	7.77329	3.10363	17.3826	21.1937	14.6507
	47	5.02613	7.10276	2.9775	17.3826	21.1937	13.5715
	48	5.02613	7.10276	2.9775	17.3826	21.1937	11.9815
	49	5.32412	8.31114	2.9775	14.5895	21.9151	8.46955
	50	5.32412	8.31114	2.2534	14.5895	21.9151	8.46955
	51	4.43425	7.43597	1.43253	14.4917	21.9151	7.13842
	52	3.64247	6.07234	1.2126	10.8689	14.5994	7.13842
	53	3.62746	6.07234	1.07438	7.27996	9.47538	5.08454
	54	3.62746	6.18054	1.07438	7.27996	9.47538	5.08454
	55	3.62746	6.18054	1.09055	7.27996	9.47538	5.08454
	56	3.56464	6.03873	1.09055	5.42645	6.76501	4.08789
	57	2.45765	4.47662	0.438687	4.6967	6.41325	2.98015
	58	1.18601	3.17726	-0.590977	4.6967	6.41325	2.98015
	59	1.18601	3.08162	-0.590977	4.6967	6.41325	2.98015
	60	1.83691	3.08162	0.526758	3.02372	5.70779	0.339659
	61	2.06022	3.59368	0.526758	-0.678535	1.2833	-2.64036
	62	2.30163	4.32115	0.365174	-0.678535	1.2833	-2.64036
	63	2.30163	4.32115	0.282108	4.00158	7.07439	0.928779
	64	1.83761	3.7481	-0.072873	4.00158	7.07439	1.20144
	65	0.241465	1.6177	-1.13477	3.91697	6.6325	1.20144
	66	0.241465	1.6177	-1.73404	1.62384	4.52116	-0.484808
	67	0.263322	2.26068	-1.73404	1.62384	4.52116	-0.723396
	68	1.52934	3.03549	-0.143726	3.14573	6.26387	-0.723396
	69	1.52934	3.03549	0.00469601	3.95192	6.38209	1.63998
	70	1.27203	2.53936	0.0124121	3.95192	6.26387	1.63998
	71	1.12714	2.24188	0.00469601	0.549073	4.20363	-3.10548
	72	0.203027	1.12031	-0.714257	-1.41059	1.07938	-3.90056
	73	-0.417749	0.614732	-1.45023	-1.41059	1.07938	-3.90056
	74	-0.417749	0.614732	-1.5681	1.65868	3.78966	-0.472289
	75	-0.417749	1.35564	-1.5681	4.19321	7.30534	1.08109
	76	-0.486274	1.35564	-2.32819	4.19321	7.30534	1.59177
	77	-0.613417	0.973479	-2.32819	3.39408	5.1964	1.59177
	78	-0.613417	0.973479	-2.20031	2.49766	5.1964	-0.76396
	79	-0.222372	0.973479	-1.40324	2.49766	6.34496	-0.76396
	80	-0.222372	0.479032	-0.923776	3.10386	6.43837	-0.230641
	81	-0.222372	0.479032	-0.923776	3.10386	6.43837	-0.230641
	82	0.0165265	1.20262	-1.16957	-2.80304	-0.417202	-5.18887
	83	0.130937	1.6917	-1.42983	-2.80304	-0.417202	-5.18887
	84	0.130937	1.6917	-1.42983	-0.343731	2.27951	-3.42352
	85	-0.164984	0.959097	-1.35321	-0.343731	2.27951	-3.42352
	86	-0.631437	0.0903375	-1.35321	-0.330597	2.10918	-3.42352
	87	-1.30473	-0.5281	-2.08135	0.256572	2.10918	-1.59604
	88	-2.03406	-1.109	-2.8937	3.8682	6.52532	1.21107
	89	-2.03406	-1.109	-2.97673	3.8682	6.52532	1.21107
	90	-1.93132	-0.773754	-3.0538	2.49378	5.93565	-0.948086
	91	-1.76274	-0.471676	-3.0538	-0.734423	4.30184	-5.00725
	92	-1.22905	-0.336708	-2.13887	-0.734423	4.30184	-5.06788
	93	-0.987863	-0.333868	-1.64186	0.614525	6.29693	-5.06788
	94	-0.987863	-0.336708	-1.64186	0.614525	6.29693	-4.67405
	95	-1.25952	-0.467429	-2.05161	0.552119	4.384	-3.27976
	96	-1.25952	-0.467429	-2.46689	0.0471928	2.66661	-3.03299
	97	-1.22528	0.0163311	-2.46689	0.0471928	2.66661	-2.57223
	98	-0.146363	1.41392	-1.70665	2.54415	6.31963	-1.23133
	99	0.146988	1.92347	-1.62949	2.54415	6.31963	-1.23133
	100	0.286139	2.08677	-1.51449	-0.72974	2.0837	-3.54318
	101	0.991041	2.87063	-0.888544	-1.83623	1.06869	-4.74115
	102	0.991041	2.87063	-0.888544	-1.83623	0.923269	-4.74115
	103	0.538727	2.85211	-1.77466	-1.51646	1.06869	-4.23836
	104	0.538727	2.85211	-1.77466	-1.15513	1.9281	-3.95619
	105	1.01504	3.47995	-1.44987	2.35609	7.19519	-2.48302
	106	2.25808	4.26568	0.250489	4.07508	11.0245	-2.48302
	107	2.93273	5.18888	0.676583	4.07508	11.0245	-2.87431
	108	3.95819	6.49759	1.41879	0.477288	6.27916	-5.08158
	109	5.18351	7.7563	2.61071	0.477288	6.27916	-5.08158
	110	5.75739	8.38673	3.07935	1.32934	6.65751	-4.73757
	111	5.75759	8.43583	3.12805	1.50592	6.65751	-3.64567
	112	5.98817	8.4771	3.49924	1.50592	6.46243	-3.02311
	113	7.20985	9.83744	4.58226	0.964139	4.3975	-3.02311
	114	8.11357	11.0536	5.17359	-1.54357	1.6201	-4.70724
	115	9.14149	12.7319	5.55106	-2.90137	1.22434	-6.5054
	116	10.1546	14.5345	5.55106	-2.92634	0.652718	-7.02708
	117	10.1546	14.9454	5.36379	-3.66518	1.22434	-8.77495
	118	10.1546	15.1561	5.36379	-3.66518	1.89376	-9.22412
	119	10.8774	15.9027	5.85215	-3.66518	2.12585	-9.75121
	120	12.6906	18.0484	7.33269	-4.66449	2.12585	-10.7305
	121	14.4128	20.5455	8.28009	-4.66449	2.12585	-10.7305
	122	15.4797	22.0969	8.86246	-1.86755	5.65977	-9.39488
	123	16.4265	23.1768	9.27504	-1.86755	5.65977	-9.39488
	124	16.4265	23.1768	9.27504	-2.32762	5.17931	-9.83456
	125	16.0668	23.2702	8.86343	-3.10772	4.57009	-10.7855
	126	16.0668	23.2702	8.86343	-3.10772	4.57009	-10.7855
	127	17.242	25.0159	9.46805	-2.71719	4.58751	-10.0219
	128	18.3352	26.5947	10.0756	0.383698	8.97139	-8.42519
	129	19.3852	27.7553	11.0152	0.383698	9.30204	-8.42519
	130	20.8103	29.7879	11.8326	1.1118	10.3357	-8.42519
	131	21.8421	31.6952	11.8326	1.84785	10.3357	-6.63997
	132	21.8421	31.6952	11.6919	5.78004	14.0546	-2.49454
	133	21.8421	31.9923	11.5671	6.71342	15.4226	-1.99571
	134	21.8446	32.122	11.5671	6.71342	15.8889	-1.99571
	135	23.3558	34.645	12.0666	6.71342	16.3346	-1.99571
	136	24.4088	36.2886	12.4757	8.09337	16.8538	-1.76918
	137	24.4511	36.3419	12.4757	8.09337	16.8538	0.103122
	138	24.4776	36.5571	12.3982	7.56989	14.1882	0.645218
	139	25.2293	38.2133	12.382	7.46146	14.1882	0.645218
	140	25.3366	38.3277	12.3454	7.46146	14.6372	0.645218
	141	25.3366	38.3277	12.3454	8.81417	16.0519	1.57646
	142	25.3366	38.3277	12.3454	8.81417	16.0519	1.57646
	143	25.4614	38.5419	12.3808	7.04029	13.5061	0.840626
	144	26.0628	39.4415	12.6841	6.72259	12.6045	0.574461
	145	26.6047	40.3926	12.8168	6.16764	11.9001	0.665089
	146	27.1971	41.2943	13.1	6.16764	11.9001	0.665089
	147	27.6616	41.8052	13.518	6.84772	12.2901	1.40537
	148	27.6616	41.8052	13.518	6.84772	12.2901	1.40537
	149	27.5601	41.6772	13.443	5.06227	10.287	-0.162514
	150	25.188	38.0786	12.2974	4.80238	9.77062	-0.165854
	151	23.588	35.4693	11.7066	3.37401	7.94424	-1.19622
	152	23.588	35.4693	11.7066	0.175481	3.63679	-3.28583
	153	25.3682	38.4749	12.2615	-0.690179	2.70884	-4.0892
	154	25.9327	39.0986	12.5864	-0.690179	2.70884	-4.0892
	155	25.9327	39.0986	12.5864	0.475597	4.60695	-3.65576
	156	25.0449	37.879	12.2108	0.957612	4.61898	-2.70376
	157	22.6356	35.2631	10.0081	0.957612	4.61898	-2.70376
	158	21.6138	34.2892	9.13792	-0.526663	3.19585	-4.24918
	159	21.5607	33.9836	9.13087	-1.67367	1.7047	-5.05205
	160	21.4401	33.2639	9.13792	-1.67367	1.7047	-5.05205
	161	21.4401	33.2639	9.61624	-1.11264	2.81287	-5.03814
	162	21.7078	33.9418	9.61624	0.136758	5.14508	-4.87157
	163	21.7078	33.9418	9.47374	0.136758	5.14508	-4.87157
	164	20.5675	32.3906	8.77373	0.136758	4.94839	-4.87157
	165	20.4638	32.3613	8.53702	0.228205	4.94839	-4.49198
	166	19.945	31.5072	8.38288	1.11688	6.46554	-4.49198
	167	18.5283	29.2748	7.78169	1.11688	6.46554	-4.67726
	168	17.9473	28.8793	7.20532	-1.59778	3.76776	-6.96333
	169	17.9054	28.8793	6.64473	-3.13857	1.40956	-7.6867
	170	17.762	28.8793	6.55293	-3.51464	1.40956	-8.48279
	171	17.5063	28.532	6.48055	-3.51464	2.27093	-8.6079
	172	16.0323	26.6347	5.45073	-3.12367	2.93627	-9.18362
	173	15.42	26.6139	4.20524	-2.74013	3.37799	-8.85825
	174	14.7097	26.3476	3.07166	-2.74013	3.37799	-8.85825
	175	13.3745	24.1653	2.58362	-2.39209	3.89775	-8.68192
	176	12.3291	22.1787	2.47939	-2.39209	3.89775	-8.68192
	177	12.1333	22.1787	1.79396	-4.48852	1.86147	-10.8385
	178	12.1333	22.5428	1.79396	-5.33068	1.53903	-12.2004
	179	12.9137	22.5597	2.73044	-6.66168	-0.00956638	-13.2085
	180	12.9518	22.9175	3.27049	-6.66168	-0.00956638	-13.2085
	181	13.094	22.9175	3.27049	-5.51416	1.00973	-12.0381
	182	13.094	22.9575	2.95013	-5.51416	1.00973	-12.0381
	183	12.739	23.3265	2.51566	-5.87551	1.00388	-12.7549
	184	12.7366	23.0202	2.15154	-6.6634	0.559779	-13.8102
	185	12.3508	23.0202	1.68144	-6.6634	0.559779	-13.8102
	186	11.9074	22.1803	1.68144	-5.28008	2.20633	-12.7665
	187	11.8907	21.8991	1.63453	-5.28008	2.20633	-12.7665
	188	10.8966	20.5922	1.20105	-5.6671	2.10531	-13.3088
	189	9.46675	18.8972	0.0363381	-5.6671	2.10531	-13.3088
	190	8.46225	17.4494	-0.35741	-3.38619	5.02163	-11.794
	191	8.46225	17.4494	-0.35741	-1.142	9.09922	-11.3832
	192	9.14257	18.0301	0.255027	-1.142	9.09922	-11.3832
	193	9.27372	18.218	0.329488	-3.92809	4.8062	-12.0044
	194	9.27372	18.218	0.329488	-3.92809	4.8062	-12.0044
	195	8.99015	17.7993	0.181034	-3.92809	4.20255	-12.0044
	196	7.96291	16.1997	-0.273934	-4.37384	4.20255	-12.9502
	197	7.60991	15.655	-0.435161	-5.94819	2.3182	-13.8992
	198	7.23873	15.655	-0.559253	-6.20689	1.48546	-14.2146
	199	7.23873	15.655	-1.3164	-7.35031	-0.147154	-14.5535
	200	5.57503	13.987	-2.83696	-9.23749	-2.70001	-15.7605
	201	4.76645	12.6708	-3.10615	-9.23749	-2.8511	-15.7605
	202	4.76645	12.6708	-3.10615	-9.26249	-2.9592	-15.5658
	203	5.27792	12.9871	-2.4584	-9.17775	-2.8511	-15.5658
	204	5.27792	12.9871	-2.4584	-9.17775	-2.6775	-15.5658
	205	4.46344	12.162	-3.23511	-7.78789	-1.6003	-13.9755
	206	4.00326	11.7016	-3.69506	-7.78789	-1.50642	-13.9755
	207	3.92415	11.6536	-3.69506	-7.86357	-1.28374	-14.2207
	208	3.89404	11.2377	-3.44966	-8.06175	-1.50642	-14.9283
	209	3.35762	10.1226	-3.44966	-8.79257	-2.2279	-15.145
	210	2.53194	8.96468	-3.9008	-8.79257	-2.2279	-15.145
	211	1.5396	8.03142	-4.95222	-7.9405	-1.98938	-13.8916
	212	0.894865	7.48408	-5.69435	-6.20339	-0.11318	-12.2936
	213	0.362054	6.77871	-6.0546	-6.20339	-0.11318	-12.2936
	214	-0.0141921	6.10373	-6.13212	-6.21065	0.156561	-12.5779
	215	-0.0141921	6.10373	-6.13212	-6.21065	0.156561	-12.5779
	216	0.323658	6.15857	-5.54655	-5.6913	0.380445	-11.763
	217	0.323658	6.15857	-5.54655	-5.6913	0.380445	-11.763
	218	-0.81721	4.81287	-6.44729	-6.32699	0.176714	-12.8307
	219	-2.16438	3.2447	-7.57346	-6.32699	0.176714	-12.8307
	220	-2.16438	3.2447	-7.57346	-4.59425	1.9553	-11.4072
	221	-1.40213	4.26816	-7.07242	-4.59425	1.9553	-11.4072
	222	-1.40205	4.30357	-7.07242	-5.5161	1.2587	-12.1428
	223	-1.40205	4.30357	-7.10768	-5.76363	1.11057	-12.786
	224	-2.8968	2.50922	-8.30283	-6.46187	0.417771	-13.3415
	225	-3.94351	1.26806	-9.15508	-6.46187	0.297014	-13.3415
	226	-4.28236	0.940464	-9.45163	-6.08876	0.297014	-12.4745
	227	-4.28236	0.940464	-9.45163	-4.8449	1.61137	-11.3012
	228	-3.47115	2.07411	-9.01642	-3.73357	3.42677	-10.8939
	229	-3.47115	2.07411	-9.01642	-3.48479	3.79146	-10.761
	230	-4.18928	1.60517	-9.98372	-3.48479	3.79146	-10.761
	231	-5.75546	-0.0427135	-11.4682	-3.90694	3.14062	-10.9545
	232	-5.75546	-0.0427135	-11.4682	-3.90694	3.14062	-10.9545
	233	-5.55006	0.179103	-11.2792	-3.36898	3.75869	-10.4966
	234	-4.93945	0.85782	-10.7367	-3.36898	3.75869	-10.4966
	235	-4.54485	1.4991	-10.6186	-3.85608	3.36051	-10.9657
	236	-4.5161	1.4991	-10.5313	-3.92371	3.1183	-11.0727
	237	-4.54485	1.29372	-10.2591	-4.69268	1.94046	-11.3258
	238	-4.58297	0.941153	-10.2591	-4.69268	1.94046	-11.5328
	239	-4.68931	0.848241	-10.2269	-4.08566	3.36145	-11.5328
	240	-4.68931	0.848241	-10.2269	-2.686	4.87741	-10.4305
	241	-4.32674	1.16015	-9.81363	-2.686	4.87741	-10.4305
	242	-4.0211	1.6378	-9.81363	-3.73944	4.10974	-11.5886
	243	-4.0211	1.90434	-10.1557	-4.9371	2.40979	-12.284
	244	-4.53581	1.90434	-10.976	-5.58827	1.64808	-12.8246
	245	-5.23414	1.2308	-11.6991	-5.86129	1.32078	-13.0434
	246	-5.4032	0.615903	-11.6991	-6.18844	0.954405	-13.3313
	247	-5.4032	0.615903	-11.4223	-6.36631	0.954405	-14.0229
	248	-5.07973	1.1811	-11.4223	-6.36631	1.29032	-14.046
	249	-4.8027	1.85697	-11.4076	-6.36631	1.83265	-14.1496
	250	-4.59328	2.49026	-11.4624	-6.46104	1.97373	-14.8159
	251	-4.59328	2.49026	-11.7254	-6.46104	1.97373	-14.8159
	252	-5.43535	1.61336	-12.4841	-5.66812	2.92534	-14.2616
	253	-6.42181	0.284994	-13.1286	-5.23582	3.97126	-14.2616
	254	-7.41986	-0.843009	-13.9967	-5.23582	3.97126	-14.4696
	255	-7.41986	-0.843009	-14.0631	-5.67091	3.59869	-14.9405
	256	-7.09285	-0.122647	-14.0631	-5.93588	3.59869	-15.3751
	257	-5.94641	1.46026	-13.3531	-5.93588	3.59869	-15.5367
	258	-5.77687	1.87802	-13.3531	-7.3869	2.63452	-17.4083
	259	-5.77687	1.87802	-13.4318	-7.3869	2.63452	-17.4083
	260	-5.92915	1.74617	-13.5349	-6.99622	3.11007	-17.1025
	261	-5.92973	1.71848	-13.6056	-6.27053	4.10905	-16.6501
	262	-6.10239	1.71848	-13.9233	-5.85209	4.22533	-15.9364
	263	-6.32377	1.58665	-14.2342	-5.85209	4.27439	-15.9364
	264	-6.41246	1.54631	-14.3712	-6.38839	4.22533	-17.0512
	265	-6.41246	1.54631	-14.3712	-7.34421	3.48771	-18.1761
	266	-5.51281	2.47963	-13.5053	-7.34421	3.48771	-18.1761
	267	-4.5718	3.47957	-12.6232	-6.71747	4.15308	-17.588
	268	-4.5718	3.47957	-12.6232	-6.13148	4.58276	-16.9067
	269	-5.75826	1.96634	-13.4829	-5.98008	4.58276	-16.5429
	270	-6.1882	1.45673	-13.8331	-5.70459	4.54166	-15.8965
	271	-6.29457	1.30996	-13.8991	-5.70459	4.39865	-15.8965
	272	-6.41237	1.27085	-14.0956	-5.70459	4.39865	-15.7509
	273	-6.69398	1.11054	-14.4985	-4.57641	5.87114	-15.0239
	274	-7.04319	0.748717	-14.8351	-3.42863	7.45721	-14.3522
	275	-7.6723	-0.124766	-15.2198	-3.3904	7.45721	-13.9623
	276	-7.9426	-0.631363	-15.2538	-3.42863	6.77513	-14.3406
	277	-7.9426	-0.631363	-15.2538	-4.65162	5.03732	-14.3406
	278	-6.8344	0.580988	-14.2498	-5.17477	4.2977	-14.6472
	279	-6.8344	0.580988	-14.2498	-5.17477	4.25833	-14.6472
	280	-7.27597	0.390704	-14.7282	-5.17477	4.25833	-14.5562
	281	-7.27597	0.390704	-14.7282	-5.14893	4.25833	-14.4386
	282	-6.8922	0.715721	-14.6661	-4.76558	4.44078	-14.4386
	283	-6.8922	0.715721	-14.5001	-4.76558	4.96737	-14.7484
	284	-6.8922	0.715721	-14.4027	-4.97327	4.96737	-14.7484
	285	-6.98359	0.435497	-14.4027	-4.97327	4.96737	-14.4666
	286	-7.24328	0.4284	-14.915	-4.5279	5.04009	-14.0959
	287	-8.39191	-0.666869	-16.1169	-4.06005	5.40324	-13.7059
	288	-8.66304	-0.705797	-16.6203	-3.61382	5.40324	-12.6309
	289	-8.66304	-0.705797	-16.6203	-2.93817	5.16082	-11.0372
	290	-8.48034	-0.557793	-16.4029	-2.71736	4.94698	-10.1373
	291	-7.75358	0.123286	-15.6305	-2.3133	4.94698	-9.57357
	292	-7.22026	0.646176	-15.0867	-1.33407	6.31191	-8.98005
	293	-6.90073	1.11258	-14.914	-1.33407	6.31191	-8.55654
	294	-6.50758	1.72965	-14.7448	-1.44878	5.39945	-8.29701
	295	-6.48613	1.89403	-14.7448	-1.57624	5.22701	-8.29701
	296	-6.48613	1.89403	-14.8663	-1.57624	5.22701	-8.43146
	297	-7.60003	0.546478	-15.7465	-1.25319	6.46283	-8.43146
	298	-7.60003	0	-15.7465	0	6.46283	-7.73135

## Sheet: Fig. 7b
	5x spaced (LTM)
	tub-GAL80ts, c739-GAL4/+	+/UAS-Aβ42	tub-GAL80ts, c739-GAL4>UAS-Aβ42
	0.14	0.64	0.1
	0.32	0.58	0.05
	0.16	0.34	-0.04
	0.11	0.59	0.02
	0.21	0.32	-0.08
	0.34	0.1	0.12
	0.24	0.33	0.11
	0.09	0.22	-0.1
	0.33	0.28	0
	0.26	0.51	-0.32
	0	0.15	0.02
	0.53	0.31	0.09

## Sheet: Fig. 7c
	13F02-LexA > LexAop-roGFP2-Tsa2ΔCR
	H₂O₂ sensor ratio ⍺ lobes/cell bodies
					tub-GAL80ts, VT30559-GAL4 > UAS-Aβ42
	Control		LTM trained		Control		LTM trained
	0.79		0.92		0.78		0.88
	0.92		1.04		0.69		0.95
	0.89		1.14		0.98		1
	0.91		1.04		1.21		0.98
	0.9		0.9		1.15		0.86
	0.94		0.96		1.04		0.83
	0.95		1.22		1.04		0.72
	0.94		0.92		0.85		1.04
	0.95		1.03		0.88

## Sheet: Fig. 7d
	No graph displayed on Fig. 7d
