# Supplementary material for: Astrocyte-to-neuron H2O2 signalling supports long-term memory formation in Drosophila and is impaired in an Alzheimer’s disease model
Source: Nat Metab. 2025 Jan 24;7(2):321–35. doi: 10.1038/s42255-024-01189-3 (PMC11860231; doi:10.1038/s42255-024-01189-3)
Supplement: Supplementary file 11 — Statistical Source Data for Extended Data Fig. 1. [file 42255_2024_1189_MOESM11_ESM.xlsx]

## Sheet: Extended Fig. 1a
	5x massed (ARM)				5x spaced (LTM) - no induction
	tub-GAL80ts; alrm-GAL4/+	+/UAS-Nox RNAi HMS00429	tub-GAL80ts; alrm-GAL4>UAS-Nox RNAi HMS00429		tub-GAL80ts; alrm-GAL4/+	+/UAS-Nox RNAi HMS00429	tub-GAL80ts; alrm-GAL4>UAS-Nox RNAi HMS00429
	0.3	0.45	0.24		0.36	0.33	0.32
	0.24	0.34	0.27		0.38	0.37	0.28
	0.31	0.39	0.28		0.27	0.28	0.26
	0.27	0.45	0.6		0.35	0.4	0.48
	0.63	0.4	0.58		0.42	0.53	0.36
	0.48	0.3	0.38		0.26	0.11	0.54
	0.29	0.35	0.52		0.85	0.37	0.81
	-0.1	0.39	0.38		0.88	0.67	0.46
	0.26	0.37	0.26		0.31	0.27	0.3
	0.41	0.08	0.78		0.59	0.38	0.31
		0.32	0.27

## Sheet: Extended Fig. 1b
	5x spaced at t0
	tub-GAL80ts; alrm-GAL4/+	+/UAS-Nox RNAi HMS00429	tub-GAL80ts; alrm-GAL4>UAS-Nox RNAi HMS00429	+/UAS-nAChRα7 RNAi JF02570	tub-GAL80ts; alrm-GAL4> UAS-nAChRα7 RNAi JF02570	+/UAS-Sod3 RNAi GD4801	tub-GAL80ts; alrm-GAL4> UAS-Sod3 RNAi GD4801
	0.25	-0.01	0.33	0.4	0.33	0.19	0.43
	0.38	0.07	0.68	0.09	0.17	0.6	0.14
	0.13	0.5	0.64	0.45	0.46	0.12	0.41
	0.87	0.18	0.27	0.61	-0.05	0.29	0.55
	0.02	0.4	0.37	-0.02	0.34	0.33	0.29
	0.59	0.36	0.02	0.04	0.62	-0.01	0.64
	0.01	0.43	0.78	0.96	0.3	0.29	0.75
	0.22	0.51	0.38	0.28	0.11	0.17	0.4
	0.41	0.36	0.59	0.25	0.44	0.45	0.21
	0.31	0.27	0.57	0.28	0.24	0.32	0.76
	0.52	0.21	0.32	0.31	0.22	0.18	0.36
	0.83	0.24	0.24	0.34	0.33	0.36	0.34

## Sheet: Extended Fig. 1c
	5x spaced (LTM)				5x massed (ARM)				5x spaced (LTM) - no induction
	tub-GAL80ts; alrm-GAL4/+	+/UAS-NoxRNAi KK111991	tub-GAL80ts; alrm-GAL4>UAS-Nox RNAi KK11199		tub-GAL80ts; alrm-GAL4/+	+/UAS-NoxRNAi KK111991	tub-GAL80ts; alrm-GAL4>UAS-Nox RNAi KK11199		tub-GAL80ts; alrm-GAL4/+	+/UAS-NoxRNAi KK111991	tub-GAL80ts; alrm-GAL4>UAS-Nox RNAi KK11199
	0.34	0.34	-0.06		0.17	0.17	0.23		0.61	0.55	0.67
	0.41	0.23	0.17		0.5	0.17	0.48		0.55	0.45	0.65
	0.55	0.57	-0.16		0.44	0.41	0.44		0.61	0.46	0.5
	0.55	0.64	0.05		0.22	0.32	0.26		0.54	0.55	0.58
	0.3	0.36	-0.06		0.22	0.45	0.33		0.62	0.67	0.54
	0.35	0.23	0.23		0.29	0.37	0.36		0.54	0.49	0.4
	0.73	0.17	-0.19		0.35	0.33	0.39		0.41	0.38	0.42
	0.3	0.54	-0.06		0.27	0.32	0.33		0.38	0.45	0.4
	0.41	0.17	0.22		0.52	0.54	0.62		0.44	0.43	0.45
	0.52	0.52	0.15		0.54	0.55	0.47		0.46	0.36	0.4
	0.49	0.4	0.06		0.68	0.49	0.36
	0.49	0.02	0.01		0.56	0.57	0.55
		0.39	0.3
		0.21	0.32
		0.39	0.23
		0.37	0.07
		0.45	0.13

## Sheet: Extended Fig. 1d
	5x massed (ARM)				1x (MTM)				5x spaced (LTM) - no induction
	tub-GAL80ts; alrm-GAL4/+	+/UAS-G6PDRNAi KK108898	tub-GAL80ts; alrm-GAL4>UAS-G6PD RNAi KK1088		tub-GAL80ts; alrm-GAL4/+	+/UAS-G6PDRNAi KK108898	tub-GAL80ts; alrm-GAL4>UAS-G6PD RNAi KK1088		tub-GAL80ts; alrm-GAL4/+	+/UAS-G6PDRNAi KK108898	tub-GAL80ts; alrm-GAL4>UAS-G6PD RNAi KK1088
	0.32	0.27	0.16		0.02	0.14	0		0.37	0.39	0.35
	0.49	0.42	0.24		0.47	0.45	0.15		0.47	0.39	0.18
	0.08	0.43	0.57		0.53	0.38	-0.12		0.23	0.41	0.42
	0.69	0.15	0.35		0.26	0.34	0.07		0.13	0.24	0.34
	0.43	0.45	0.31		0.5	0.21	0.36		0.37	0.17	0.42
	0.67	0.09	0.06		0.5	0.47	0.41		0.35	0.21	0.21
	0.64	0.22	0.37		0.17	0.4	0.43		0.44	0.38	0.26
	0.57	0.16	0.66		0.4	0.37	0.38		0.31	0.61	0.33
	0.15	0.37	0.36		0.46	0.48	0.32		0.54	0.46	0.46
	0.29	0.34	0.28		0.25	0.22	0.33		0.13	0.45	0.2
	0.68	0.1	0.42		0.36	0.28	0.28
					0.09	0.27	0.4
					0.46	0.52	0.31
					0.36	0.32	0.49
					0.31	0.45	0.17

## Sheet: Extended Fig. 1e
	5x spaced at t0
	tub-GAL80ts; alrm-GAL4/+	+/UAS-G6PD RNAi KK108898	tub-GAL80ts; alrm-GAL4>UAS-G6PD RNAi KK108898	+/UAS-Pgd RNAi HMC05959	tub-GAL80ts; alrm-GAL4>UAS-Pgd RNAi HMC05959	+/UAS-Pgls RNAi HMS02626	tub-GAL80ts; alrm-GAL4>UAS-Pgls RNAi HMS02626
	0.55	0.52	0.39	0.68	0.28	0.25	-0.01
	0.46	0.21	0.01	0.25	0.25	0.18	0.08
	0.27	0.4	0.73	0.04	0.81	0.39	0.53
	0.28	0.37	0.41	0.7	0.28	0.27	0.26
	0.48	0.38	0.42	0.72	0.23	0.59	0.32
	0.52	0.28	0.25	0.3	0.36	0.26	0.38
	0.37	0.35	0.19	0.22	0.25	0.28	0.22
	0.34	0.48	0.43	0.2	0.09	0.46	0.26
	0.42	0.4	0.4	0.57	0.5	0.4	0.35
	0.32	0.49	0.08	0.25	0.23	0.15	0.49
	0.32	0.31	0.3	0.12	0.36	0.29	0.27
	0.36	0.48	0.59	0.05	0.33	0.24	0.64

## Sheet: Extended Fig. 1f
	5x spaced (LTM)				5x massed (ARM)				1x (MTM)				5x spaced (LTM) - no induction
	tub-GAL80ts; alrm-GAL4/+	+/UAS-Pgd RNAi HMC05959	tub-GAL80ts; alrm-GAL4>UAS-Pgd RNAi HMC05959		tub-GAL80ts; alrm-GAL4/+	+/UAS-Pgd RNAi HMC05959	tub-GAL80ts; alrm-GAL4>UAS-Pgd RNAi HMC05959		tub-GAL80ts; alrm-GAL4/+	+/UAS-Pgd RNAi HMC05959	tub-GAL80ts; alrm-GAL4>UAS-Pgd RNAi HMC05959		tub-GAL80ts; alrm-GAL4/+	+/UAS-Pgd RNAi HMC05959	tub-GAL80ts; alrm-GAL4>UAS-Pgd RNAi HMC05959
	0.52	0.46	0.22		0.21	0.08	0.15		0.32	0.25	0.27		0.33	0.29	0.26
	0.39	0.21	0.23		0.11	0.18	0.25		0.25	0.03	-0.05		0.46	0.22	0.42
	0.38	0.46	0.04		0.31	0.28	0.29		0.25	0.15	0.36		0.46	0.32	0.31
	0.34	0.3	0.11		0.24	0.14	0.23		0.73	0.57	0.71		0.43	0.44	0.28
	0.4	0.41	0.25		0.15	0.14	0.16		0.73	0.37	0.35		0.58	0.46	0.67
	0.44	0.38	0.3		0.34	0.24	0.28		0.57	0.5	0.38		0.22	0.23	0.23
	0.37	0.41	0.11		0.26	0.17	0.22		0.33	0.22	0.61		0.91	0.26	0.69
	0.24	0.34	0.25		0.2	0.33	0.16		0.48	0.06	0.24		0.12	0.37	0.34
	0.25	0.38	0.21		0.28	0.31	0.15		0.4	0.45	0.14		0.25	0.31	0.16
	0.36	0.17	0.35		0.2	0.19	0.24		0.37	0.31	0.09		0.4	0.42	0.54
	0.16	-0.02	-0.14						0.3	0.11	0.83
	0.35	0.8	0.33						0.47	0.41	0.21
									0.51	0.25	0.43
									0.45	0.18	0.25
									0.53	0.08	0.42

## Sheet: Extended Fig. 1g
	5x spaced (LTM)				5x massed (ARM)				1x (MTM)				5x spaced (LTM) - no induction
	tub-GAL80ts; alrm-GAL4/+	+/UAS-Pgls RNAi HMS02626	tub-GAL80ts; alrm-GAL4>UAS-Pgls RNAi HMS02626		tub-GAL80ts; alrm-GAL4/+	+/UAS-Pgls RNAi HMS02626	tub-GAL80ts; alrm-GAL4>UAS-Pgls RNAi HMS02626		tub-GAL80ts; alrm-GAL4/+	+/UAS-Pgls RNAi HMS02626	tub-GAL80ts; alrm-GAL4>UAS-Pgls RNAi HMS02626		tub-GAL80ts; alrm-GAL4/+	+/UAS-Pgls RNAi HMS02626	tub-GAL80ts; alrm-GAL4>UAS-Pgls RNAi HMS02626
	0.55	0.41	-0.15		0.2	0.6	0.52		0.22	0.5	-0.24		0.47	0.25	0.36
	0.54	0.22	-0.04		0.34	0.29	0.55		0.51	0.43	0.39		0.4	0.27	0.32
	0.33	0.84	-0.02		0.39	0.46	0.65		0.3	0.29	-0.1		0.55	0.26	0.21
	0.3	0.75	-0.08		0.39	0.33	0.35		0.23	0.27	0.52		0.43	0.46	0.33
	0.49	0.56	0.02		0.51	0.34	0.39		0.48	0.32	0.39		0.36	0.15	0.35
	0.49	0.26	0.05		0.35	0.45	0.67		0.24	0.24	0.12		0.3	0.28	0.24
	0.3	0.23	-0.03		0.42	0.1	0.23		0.37	0.3	-0.03		0.57	0.05	0.15
	0.24	0.6	0.19		0.28	0.35	0.42		0.48	0.35	-0.11		0.33	0.56	0.22
	0.02	0.02	0.17		0.1	0.34	0.4		0.64	0.24	0.21		0.43	0.31	0.18
	0.45	0.42	0.14		0.32	0.38	0.07		0.51	0.22	0.57		0.3	0.34	0.42
	0.59	0.54	0.25		0.22	0.19	0.22		0.1	0.22	0.3		0.3	0.16	0.07
	0.23	0.33	0.17		0.56	0.56	0.14		0.28	0.26	0.46		0.05	0.11	0.21
									0.5	0.41	0.35
									0.44	0.4	0.33
									0.56	0.34	0.63
