# Supplementary material for: Astrocyte-to-neuron H2O2 signalling supports long-term memory formation in Drosophila and is impaired in an Alzheimer’s disease model
Source: Nat Metab. 2025 Jan 24;7(2):321–35. doi: 10.1038/s42255-024-01189-3 (PMC11860231; doi:10.1038/s42255-024-01189-3)
Supplement: Supplementary file 12 — Statistical Source Data for Extended Data Fig. 2. [file 42255_2024_1189_MOESM12_ESM.xlsx]

## Sheet: Extended Fig. 2a
	5x massed (ARM)				5x spaced (LTM) - no induction
	tub-GAL80ts; alrm-GAL4/+	+/UAS-nAChR⍺7 RNAi JF02570	tub-GAL80ts; alrm-GAL4>/UAS-nAChR⍺7 RNAi JF02570		tub-GAL80ts; alrm-GAL4/+	+/UAS-nAChR⍺7 RNAi JF02570	tub-GAL80ts; alrm-GAL4>/UAS-nAChR⍺7 RNAi JF02570
	0.17	0.14	0.21		0.28	0.22	0.3
	0.43	0.78	0.24		0.53	0.34	0.52
	0.19	0.12	0.17		0.43	0.57	0.54
	0.28	0.17	0.18		0.48	0.24	0.62
	0.16	-0.05	0.25		0.32	0.43	0.49
	0.38	0.36	0.22		0.62	0.4	0.43
	0.66	0.08	0.36		0.48	0.17	0.32
	0.69	0.2	0.14		0.01	0.28	-0.06
	0.43	0.63	0.11		0.26	0.16	0.21
	0.05	0.32	0.15		0.14	0.12	0.52
		0.12	0.4		0.13	0.51	0.22
					0.01	0.29

## Sheet: Extended Fig. 2b
	5x spaced (LTM)				5x massed (ARM)				5x spaced (LTM) - no induction
	tub-GAL80ts; alrm-GAL4/+	+/UAS-nAChR⍺7 RNAi KK108471	tub-GAL80ts; alrm-GAL4>/UAS-nAChR⍺7 RNAi KK108471		tub-GAL80ts; alrm-GAL4/+	+/UAS-nAChR⍺7 RNAi KK108471	tub-GAL80ts; alrm-GAL4>/UAS-nAChR⍺7 RNAi KK108471		tub-GAL80ts; alrm-GAL4/+	+/UAS-nAChR⍺7 RNAi KK108471	tub-GAL80ts; alrm-GAL4>/UAS-nAChR⍺7 RNAi KK108471
	0.34	0.75	0.01		0.41	0.46	0.19		0.55	0.58	0.51
	0.36	0.13	-0.15		0.33	0.32	0.45		0.56	0.44	0.35
	0.27	0.51	-0.08		0.42	0.39	0.32		0.55	0.43	0.57
	0.4	0.24	0.18		-0.16	0.39	0.48		0.63	0.6	0.59
	0.11	0.47	0.04		0.21	0.25	0.2		0.65	0.5	0.53
	0.37	0.46	0.11		0.71	0.14	-0.08		0.47	0.58	0.32
	0.37	0.18	0.1		0.3	0.19	0.71		0.34	0.23	0.37
	0.36	0.27	-0.02		0.14	0.42	0.36		0.37	0.49	0.4
	0.45	0.52	0.13		0.22	0.13	0.07		0.45	0.29	0.47
	0.35	0.52	0.21		0.11	0.11	0.59		0.46	0.47	0.37
	0.41	0.37	0.3
	0.54	0.25	0
	0.5	0.31	0.27
		0.45	0.05
		0.42	0.22
		0.48	0.08
		0.39	0.16

## Sheet: Extended Fig. 2c
	Sod3 mRNA levels (AU)
	Astrocytes	⍺/β neurons
	0	0
	0	0
	0	0
	0	0
	0	0
	0	0
	0	0
	0	0
	0	0
	0	0
	0	0
	0	0
	0	0
	0	0
	0	0
	0	0
	0	0
	0	0
	0	0
	0	0
	0	0
	0	0
	0	0
	0	0
	0	0
	0	0
	0	0
	0	0
	0	0
	0	0
	0	0
	0	0
	0	0
	0	0
	0	0
	0	0
	0	0
	0	0
	0	0
	0	0
	0	0
	0	0
	0	0
	0	0
	0	0
	0	0
	0	0
	0	0
	0	0
	0	0
	0	0
	0	0
	0	0
	0	0
	0	0
	0	0
	0	0
	0	0
	0	0
	0	0
	0	0
	0	0
	0	0
	0	0
	0	0
	0	0
	0	0
	0	0
	0	0
	0	0
	0	0
	0	0
	0	0
	0	0
	0	0
	0	0
	0	0
	0	0
	0	0
	0	0
	0	0
	0	0
	0	0
	0	0
	0	0
	0	0
	0	0
	0	0
	0	0
	0	0
	0	0
	0	0
	0	0
	0	0
	0	0
	0	0
	0	0
	0	0
	0	0
	0	0
	0	0
	0	0
	0	0
	0	0
	0	0
	0	0
	0	0
	0	0
	0	0
	0	0
	0	0
	0	0
	0	0
	0	0
	0	0
	0	0
	0	0
	0	0
	0	0
	0	0
	0	0
	0	0
	0	0
	0	0
	0	0
	0	0
	0	0
	0	0
	0	0
	0	0
	0	0
	0	0
	0	0
	0	0
	0	0
	0	0
	0	0
	0	0
	0	0
	0	0
	0	0
	0	0
	0	0
	0	0
	0	0
	0	0
	0	0
	0	0
	0	0
	0	0
	0	0
	0	0
	0	0
	0	0
	0	0
	0	0
	0	0
	0	0
	0	0
	0	0
	0	0
	0	0
	0	0
	0	0
	0	0
	0	0
	0	0
	0	0
	0	0
	0	0
	0	0
	0	0
	0	0
	0	0
	0	0
	0	0
	0	0
	0	0
	0	0
	0	0
	0	0
	0	0
	0	0
	0	0
	0	0
	0	0
	0	0
	0	0
	0	0
	0	0
	0	0
	0	0
	0	0
	0	0
	0	0
	0	0
	0	0
	0	0
	0	0
	0	0
	0	0
	0	0
	0	0
	0	0
	0	0
	0	0
	0	0
	0	0
	0	0
	0	0
	0	0
	0	0
	0	0
	0	0
	0	0
	0	0
	0	0
	0	0
	0	0
	0	0
	0	0
	0	0
	0	0
	0	0
	0	0
	0	0
	0	0
	0	0
	0	0
	0	0
	0	0
	0	0
	0	0
	0	0
	0	0
	0	0
	0	0
	0	0
	0	0
	0	0
	0	0
	0	0
	0	0
	0	0
	0	0
	0	0
	0	0
	0	0
	0	0
	0	0
	0	0
	0	0
	0	0
	0	0
	0	0
	0	0
	0	0
	0	0
	0	0
	0	0
	0	0
	0	0
	0	0
	0	0
	0	0
	0	0
	0	0
	0	0
	0	0
	0	0
	0	0
	0	0
	0	0
	0	0
	0	0
	0	0
	0	0
	0	0
	0	0
	0	0
	0	0
	0	0
	0	0
	0	0
	0	0
	0	0
	0	0
	0	0
	0	0
	0	0
	0	0
	0	0
	0	0
	0	0
	0	0
	0	0
	0	0
	0	0
	0	0
	0	0
	0	0
	0	0
	0	0
	0	0
	0	0
	0	0
	0	0
	0	0
	0	0
	0	0
	0	0
	0	0
	0	0
	0	0
	0	0
	0	0
	0	0
	0	0
	0	0
	0	0
	0	0
	0	0
	0	0
	0	0
	0	0
	0	0
	0	0
	0	0
	0	0
	0	0
	0	0
	0	0
	0	0
	0	0
	0	0
	0	0
	0	0
	0	0
	0	0
	0	0
	0	0
	0	0
	0	0
	0	0
	0	0
	0	0
	0	0
	0	0
	0	0
	0	0
	0	0
	0	0
	0	0
	0	0
	0	0
	0	0
	0	0
	0	0
	0	0
	0	0
	0	0
	0	0
	0	0
	0	0
	0	0
	0	0
	0	0
	0	0
	0	0
	0	0
	0	0
	0	0
	0	0
	0	0
	0	0
	0	0
	0	0
	0	0
	0	0
	1	0
	1	0
	1	0
	1	0
	1	0
	1	0
	1	0
	1	0
	1	0
	1	0
	1	0
	1	0
	1	0
	1	0
	1	0
	1	0
	1	0
	1	0
	1	0
	1	0
	1	0
	1	0
	1	0
	1	0
	1	0
	1	0
	1	0
	1	0
	1	0
	1	0
	1	0
	1	0
	1	0
	1	0
	1	0
	1	0
	1	0
	1	0
	1	0
	1	0
	1	0
	1	0
	1	0
	1	0
	1	0
	1	0
	1	0
	1	0
	1	0
	1	0
	1	0
	1	0
	1	0
	1	0
	1	0
	1	0
	1	0
	1	0
	1	0
	1	0
	1	0
	1	0
	1	0
	1	0
	1	0
	1	0
	1	0
	1	0
	1	0
	1	0
	1	0
	1	0
	1	0
	1	0
	1	0
	1	0
	1	0
	1	0
	1	0
	1	0
	1	0
	1	0
	1	0
	1	0
	1	0
	1	0
	1	0
	1	0
	1	0
	1	0
	1	0
	1	0
	1	0
	1	0
	1	0
	1	0
	1	0
	1	0
	1	0
	1	0
	1	0
	1	0
	1	0
	1	0
	1	0
	1	0
	1	0
	1	0
	1	0
	1	0
	1	0
	1	0
	1	0
	1	0
	1	0
	1	0
	1	0
	1	0
	1	0
	1	0
	1	0
	1	0
	1	0
	1	0
	1	0
	1	0
	1	0
	1	0
	1	0
	1	0
	1	0
	1	0
	1	0
	1	0
	1	0
	1	0
	1	0
	1	0
	1	0
	1	0
	1	0
	1	0
	1	0
	1	0
	1	0
	1	0
	1	0
	1	0
	1	0
	1	0
	1	0
	1	0
	1	0
	1	0
	1	0
	1	0
	1	0
	1	0
	1	0
	1	0
	1	0
	1	0
	1	0
	1	0
	1	0
	1	0
	1	0
	1	0
	1	0
	1	0
	1	0
	1	0
	1	0
	1	0
	1	0
	1	0
	1	0
	1	0
	1	0
	1	0
	1	0
	1	0
	1	0
	1	0
	1	0
	1	0
	1	0
	1	0
	1	0
	1	0
	1	0
	1	0
	1	0
	1	0
	1	0
	1	0
	1	0
	1	0
	1	0
	1	0
	1	0
	1	0
	1	0
	1	0
	1	0
	1	0
	1	0
	1	0
	1	0
	1	0
	1	0
	1	0
	1	0
	1	0
	1	0
	1	0
	1	0
	1	0
	1	0
	1	0
	1	0
	1	0
	1	0
	1	0
	1	0
	1	0
	1	0
	1	0
	1	0
	1	0
	1	1
	1	1
	1	1
	1	1
	1	1
	1	1
	1	1
	1	1
	1	1
	1	1
	1	1
	1	1
	1	1
	1	1
	1	1
	1	1
	1	1
	1	1
	1	1
	1	1
	1	1
	1	1
	1	1
	1	1
	1	1
	1	1
	1	1
	1	1
	1	1
	1	1
	1	1
	1	1
	1	1
	1	1
	1	1
	1	1
	1	1
	1	1
	1	1
	1	1
	1	1
	1	1
	1	1
	1	1
	1	1
	1	1
	1	1
	1	1
	1	1.58496
	1	1.58496
	1	1.58496
	1	1.58496
	1	1.58496
	1	1.58496
	1	1.58496
	1	1.58496
	1	1.58496
	1	1.58496
	1	1.58496
	1	2
	1	2
	1	2
	1	3
	1
	1
	1
	1
	1
	1
	1
	1
	1
	1
	1
	1
	1
	1
	1
	1
	1
	1
	1
	1
	1
	1
	1
	1
	1
	1
	1
	1
	1
	1
	1
	1.58496
	1.58496
	1.58496
	1.58496
	1.58496
	1.58496
	1.58496
	1.58496
	1.58496
	1.58496
	1.58496
	1.58496
	1.58496
	1.58496
	1.58496
	1.58496
	1.58496
	1.58496
	1.58496
	1.58496
	1.58496
	1.58496
	1.58496
	1.58496
	1.58496
	1.58496
	1.58496
	1.58496
	1.58496
	1.58496
	1.58496
	1.58496
	1.58496
	1.58496
	1.58496
	1.58496
	1.58496
	1.58496
	1.58496
	1.58496
	1.58496
	1.58496
	1.58496
	1.58496
	1.58496
	1.58496
	1.58496
	1.58496
	1.58496
	1.58496
	1.58496
	1.58496
	1.58496
	1.58496
	1.58496
	1.58496
	1.58496
	1.58496
	1.58496
	1.58496
	1.58496
	1.58496
	1.58496
	1.58496
	1.58496
	1.58496
	1.58496
	1.58496
	1.58496
	1.58496
	1.58496
	1.58496
	1.58496
	1.58496
	1.58496
	1.58496
	1.58496
	1.58496
	1.58496
	1.58496
	1.58496
	1.58496
	1.58496
	1.58496
	1.58496
	1.58496
	1.58496
	1.58496
	1.58496
	1.58496
	1.58496
	1.58496
	1.58496
	1.58496
	1.58496
	1.58496
	1.58496
	1.58496
	1.58496
	1.58496
	1.58496
	1.58496
	1.58496
	1.58496
	1.58496
	1.58496
	1.58496
	1.58496
	1.58496
	1.58496
	1.58496
	1.58496
	1.58496
	1.58496
	1.58496
	1.58496
	1.58496
	1.58496
	1.58496
	1.58496
	1.58496
	1.58496
	1.58496
	1.58496
	1.58496
	1.58496
	1.58496
	1.58496
	1.58496
	1.58496
	1.58496
	1.58496
	1.58496
	1.58496
	1.58496
	1.58496
	1.58496
	1.58496
	1.58496
	1.58496
	1.58496
	1.58496
	1.58496
	1.58496
	1.58496
	1.58496
	1.58496
	1.58496
	1.58496
	1.58496
	1.58496
	1.58496
	1.58496
	1.58496
	1.58496
	1.58496
	1.58496
	1.58496
	1.58496
	1.58496
	1.58496
	1.58496
	1.58496
	1.58496
	1.58496
	1.58496
	1.58496
	1.58496
	1.58496
	1.58496
	1.58496
	1.58496
	1.58496
	1.58496
	1.58496
	1.58496
	1.58496
	1.58496
	1.58496
	1.58496
	1.58496
	1.58496
	1.58496
	1.58496
	1.58496
	1.58496
	1.58496
	1.58496
	1.58496
	1.58496
	1.58496
	1.58496
	1.58496
	1.58496
	1.58496
	1.58496
	1.58496
	1.58496
	1.58496
	1.58496
	1.58496
	1.58496
	1.58496
	1.58496
	1.58496
	1.58496
	1.58496
	1.58496
	1.58496
	1.58496
	1.58496
	1.58496
	1.58496
	1.58496
	1.58496
	1.58496
	1.58496
	1.58496
	1.58496
	1.58496
	1.58496
	1.58496
	1.58496
	1.58496
	1.58496
	1.58496
	2
	2
	2
	2
	2
	2
	2
	2
	2
	2
	2
	2
	2
	2
	2
	2
	2
	2
	2
	2
	2
	2
	2
	2
	2
	2
	2
	2
	2
	2
	2
	2
	2
	2
	2
	2
	2
	2
	2
	2
	2
	2
	2
	2
	2
	2
	2
	2
	2
	2
	2
	2
	2
	2
	2
	2
	2
	2
	2
	2
	2
	2
	2
	2
	2
	2
	2
	2
	2
	2
	2
	2
	2
	2
	2
	2
	2
	2
	2
	2
	2
	2
	2
	2
	2
	2
	2
	2
	2
	2
	2
	2
	2
	2
	2
	2
	2
	2
	2
	2
	2
	2
	2
	2
	2
	2
	2
	2
	2
	2
	2
	2
	2
	2
	2
	2
	2
	2
	2
	2
	2
	2
	2
	2
	2
	2
	2
	2
	2
	2
	2
	2
	2
	2
	2
	2
	2
	2
	2
	2
	2
	2
	2
	2
	2
	2
	2
	2
	2
	2
	2
	2.32193
	2.32193
	2.32193
	2.32193
	2.32193
	2.32193
	2.32193
	2.32193
	2.32193
	2.32193
	2.32193
	2.32193
	2.32193
	2.32193
	2.32193
	2.32193
	2.32193
	2.32193
	2.32193
	2.32193
	2.32193
	2.32193
	2.32193
	2.32193
	2.32193
	2.32193
	2.32193
	2.32193
	2.32193
	2.32193
	2.32193
	2.32193
	2.32193
	2.32193
	2.32193
	2.32193
	2.32193
	2.32193
	2.32193
	2.32193
	2.32193
	2.32193
	2.32193
	2.32193
	2.32193
	2.32193
	2.32193
	2.32193
	2.32193
	2.32193
	2.32193
	2.32193
	2.32193
	2.32193
	2.32193
	2.32193
	2.32193
	2.32193
	2.32193
	2.32193
	2.32193
	2.32193
	2.32193
	2.32193
	2.32193
	2.32193
	2.32193
	2.32193
	2.32193
	2.32193
	2.32193
	2.32193
	2.32193
	2.32193
	2.32193
	2.32193
	2.32193
	2.32193
	2.32193
	2.32193
	2.58496
	2.58496
	2.58496
	2.58496
	2.58496
	2.58496
	2.58496
	2.58496
	2.58496
	2.58496
	2.58496
	2.58496
	2.58496
	2.58496
	2.58496
	2.58496
	2.58496
	2.58496
	2.58496
	2.58496
	2.58496
	2.58496
	2.58496
	2.58496
	2.58496
	2.58496
	2.58496
	2.58496
	2.58496
	2.58496
	2.58496
	2.58496
	2.58496
	2.58496
	2.58496
	2.58496
	2.58496
	2.58496
	2.58496
	2.58496
	2.58496
	2.58496
	2.58496
	2.58496
	2.58496
	2.58496
	2.58496
	2.58496
	2.58496
	2.58496
	2.58496
	2.58496
	2.58496
	2.58496
	2.58496
	2.58496
	2.58496
	2.58496
	2.58496
	2.58496
	2.58496
	2.58496
	2.58496
	2.58496
	2.80735
	2.80735
	2.80735
	2.80735
	2.80735
	2.80735
	2.80735
	2.80735
	2.80735
	2.80735
	2.80735
	2.80735
	2.80735
	2.80735
	2.80735
	2.80735
	2.80735
	2.80735
	2.80735
	2.80735
	2.80735
	2.80735
	2.80735
	2.80735
	2.80735
	2.80735
	2.80735
	2.80735
	2.80735
	2.80735
	3
	3
	3
	3
	3
	3
	3
	3
	3
	3
	3
	3
	3
	3
	3
	3
	3
	3
	3
	3
	3
	3
	3
	3
	3
	3.16992
	3.16992
	3.16992
	3.16992
	3.16992
	3.16992
	3.16992
	3.16992
	3.16992
	3.16992
	3.16992
	3.16992
	3.16992
	3.16992
	3.16992
	3.16992
	3.16992
	3.16992
	3.16992
	3.32193
	3.32193
	3.32193
	3.32193
	3.32193
	3.32193
	3.32193
	3.32193
	3.32193
	3.32193
	3.32193
	3.32193
	3.32193
	3.32193
	3.32193
	3.45943
	3.45943
	3.45943
	3.45943
	3.45943
	3.45943
	3.45943
	3.45943
	3.45943
	3.45943
	3.45943
	3.45943
	3.45943
	3.45943
	3.58496
	3.58496
	3.58496
	3.58496
	3.58496
	3.58496
	3.58496
	3.58496
	3.58496
	3.58496
	3.58496
	3.70044
	3.70044
	3.70044
	3.70044
	3.70044
	3.70044
	3.70044
	3.70044
	3.80735
	3.80735
	3.80735
	3.80735
	3.80735
	3.80735
	3.80735
	3.80735
	3.80735
	3.90689
	5.2854
	4.32193
	3.90689
	4.85798
	4.16993
	5.64386
	4.16993
	4.39232
	4.45943
	4.32193
	4.58496
	4.08746
	4.52356
	4.90689
	5.08746
	4.70044
	4.80735
	4.90689
	4.08746
	4.45943
	4.75489
	4.32193
	4.24793
	3.90689
	4.90689
	4.16993
	4.45943
	4.52356
	4.90689
	4
	4.32193
	4
	5.20945
	4.08746
	4.32193
	4.32193
	4.24793
	4.08746
	4.24793
	4.58496
	4
	4.39232
	4.24793
	4.24793
	4.32193
	4.16993
	4.08746
	4.52356
	4.08746
	5.2854
	4.16993

## Sheet: Extended Fig. 2d
	5x massed (ARM)				5x spaced (LTM) - no induction
	tub-GAL80ts; alrm-GAL4/+	+/UAS-Sod3 RNAi GD4801	tub-GAL80ts; alrm-GAL4>UAS-Sod3 RNAi GD4801		tub-GAL80ts; alrm-GAL4/+	+/UAS-Sod3 RNAi GD4801	tub-GAL80ts; alrm-GAL4>UAS-Sod3 RNAi GD4801
	0.56	0.21	0.35		0.4	0.33	0.38
	0.55	0.44	0.26		0.51	0.42	0.37
	0.24	0.47	0.42		0.44	0.22	0.36
	0.23	0.48	0.41		0.49	0.46	0.22
	0.27	0.24	0.39		0.54	0.68	0.44
	0.17	0.25	0.42		0.84	0.21	0.2
	0.68	0.41	0.41		0.34	0.11	0.31
	0.37	0.21	0.22		0.32	0.22	0.25
	0.25	0.36	0.23		0.73	0.37	0.46
	0.06	0.17	0.13		0.8	0.18	0.63
		0.27	0.28

## Sheet: Extended Fig. 2e
	5x spaced (LTM)				5x massed (ARM)				5x spaced (LTM) - no induction
	tub-GAL80ts; alrm-GAL4/+	+/UAS-Sod3 RNAi GD3774	tub-GAL80ts; alrm-GAL4>UAS-Sod3 RNAi GD3774		tub-GAL80ts; alrm-GAL4/+	+/UAS-Sod3 RNAi GD3774	tub-GAL80ts; alrm-GAL4>UAS-Sod3 RNAi GD3774		tub-GAL80ts; alrm-GAL4/+	+/UAS-Sod3 RNAi GD3774	tub-GAL80ts; alrm-GAL4>UAS-Sod3 RNAi GD3774
	0.59	0.93	-0.14		0.56	0.67	0.74		0.31	0.42	0.43
	0.23	0.26	-0.02		0.28	0.58	0.25		0.12	0.51	0.49
	0.21	0.52	-0.1		0.62	0.13	0.28		0.46	0.33	0.46
	0.28	0.22	0.09		0.42	0.38	0.54		0.3	0.32	0.23
	0.37	0.18	-0.14		0.12	0.13	0.38		0.5	0.36	0.43
	0.75	0.32	-0.13		0.38	0.24	0.33		0.4	0.2	0.28
	0.33	0.35	0.03		0.6	0.5	0.34		0.42	0.2	0.68
	0.35	0.18	0.06		0.35	0.17	0.2		0.37	0.25	0.51
	0.22	0.32	-0.08		0.22	0.68	0.18		0.39	0.24	0.16
	0.59	0.17	0.02		0.31	0.03	0.63		0.26	0.17	0.5
	0.28	0.3	0.06		0.41	0.26	0.1		0.39	0.64	0.28
	0.22	0.23	-0.02		0.3	0.23	0.26		0.48	0.44	0.76
