# Supplementary material for: Astrocyte-to-neuron H2O2 signalling supports long-term memory formation in Drosophila and is impaired in an Alzheimer’s disease model
Source: Nat Metab. 2025 Jan 24;7(2):321–35. doi: 10.1038/s42255-024-01189-3 (PMC11860231; doi:10.1038/s42255-024-01189-3)
Supplement: Supplementary file 13 — Statistical Source Data for Extended Data Fig. 3. [file 42255_2024_1189_MOESM13_ESM.xlsx]

## Sheet: Extended Fig. 3a
	13F02-LexA > LexAop-roGFP2-Tsa2ΔCR
	Excitation wavelenght (nm)	Initial normalized intensity (to 940 nm)	SEM	Normalized intensity with H₂O₂ (to 940 nm)	SEM
	780	0.0959133	0.00526745	0.164733	0.00894317
	788	0.110672	0.00486448	0.179573	0.0109039
	796	0.130869	0.00522634	0.209188	0.0101454
	804	0.165942	0.00622355	0.246294	0.00920079
	812	0.221044	0.00846408	0.302375	0.0105722
	820	0.2819	0.00793635	0.373087	0.0114215
	828	0.34802	0.00749403	0.435163	0.0117898
	836	0.359973	0.00972702	0.42075	0.00902194
	844	0.427673	0.0068407	0.491589	0.0128986
	852	0.483632	0.00922132	0.545883	0.0151987
	860	0.467119	0.00745947	0.499981	0.00987014
	868	0.490787	0.00804602	0.511753	0.00837543
	876	0.47474	0.00949515	0.481089	0.00874912
	884	0.412973	0.0109823	0.420599	0.00918911
	892	0.471896	0.00968223	0.471819	0.0133569
	900	0.596321	0.0067068	0.605497	0.0107446
	908	0.69107	0.00981834	0.689119	0.00917534
	916	0.811894	0.00988256	0.814892	0.00741294
	924	0.926816	0.0127159	0.934531	0.00460403
	932	0.973192	0.0055542	0.965294	0.00377805
	940	1	0	1	0
	948	0.960297	0.00612051	0.965351	0.00693329
	956	0.89117	0.0101487	0.895366	0.00505636
	964	0.842199	0.00629307	0.837272	0.00730839
	972	0.833512	0.00415227	0.813715	0.01155
	980	0.780376	0.00503571	0.744398	0.0170349
	988	0.667875	0.00801504	0.637842	0.0232051
	996	0.500189	0.00717388	0.500628	0.0116202
	1004	0.37262	0.00548726	0.388551	0.00851184
	1012	0.257981	0.00389556	0.288289	0.00713932
	1020	0.138866	0.00640276	0.170524	0.00549563
	1028	0.06531	0.00336455	0.0843274	0.00339577
	1036	0.0273294	0.00121407	0.0352159	0.0015939
	1044	0.0102912	0.000399562	0.0124129	0.000567947
	1052	0.00400022	0.000204868	0.00466142	0.000196363
	1060	0.00217185	0.00013181	0.00234445	9.18988e-05

## Sheet: Extended Fig. 3b
	No graph displayed on Extended Fig. 3b

## Sheet: Extended Fig. 3c
	H₂O₂ imaging in MB neurons
	13F02-LexA > LexAop-roGFP2-Tsa2ΔCR									13F02-LexA > LexAop-roGFP2-Tsa2ΔCR
	cell bodies				⍺ lobes					H₂O₂ sensor ratio ⍺ lobes/cell bodies
	Control		LTM trained		Control		LTM trained			Control		LTM trained
	0.2806		0.3402		0.2095		0.3342			0.74677		0.98233
	0.254		0.1412		0.2526		0.1345			0.994587		0.953029
	0.354		0.3514		0.2529		0.3646			0.714564		1.03768
	0.3572		0.2022		0.3029		0.2169			0.847918		1.07276
	0.333		0.1499		0.3196		0.1544			0.959681		1.03003
	0.2771		0.2302		0.2436		0.2523			0.879132		1.09608
	0.3662		0.2522		0.2989		0.271			0.816049		1.07422
	0.321591		0.2826		0.2921		0.2701			0.91788		0.955504
	0.308318		0.295246		0.1116		0.246			1.03856		0.993952
	0.330741		0.299288		0.295182		0.2936			1.16913		0.96157
	0.286255		0.311798		0.320207		0.29346			0.841307		0.952659
	0.332099		0.324565		0.386679		0.287786			0.989774		0.874854
	0.340488		0.317777		0.240828		0.297037			0.593062		1.21686
			0.29941		0.328703		0.283947					1.03025
					0.201931		0.386691
							0.308468			(From Main, Figure 2c)

## Sheet: Extended Fig. 3d
	H₂O₂ imaging in MB neurons
	13F02-LexA > LexAop-roGFP2-Tsa2ΔCR									13F02-LexA > LexAop-roGFP2-Tsa2ΔCR
	tub-GAL80ts, VT30559-GAL4 > UAS-Glut1 RNAi KK108683									H₂O₂ sensor ratio ⍺ lobes/cell bodies
	cell bodies				⍺ lobes					tub-GAL80ts, VT30559-GAL4 > UAS-Glut1 RNAi KK108683
	Control		LTM trained		Control		LTM trained			Control		LTM trained
	0.3739		0.2554		0.2669		0.2001			0.713796		0.783455
	0.3044		0.4021		0.2211		0.2994			0.726221		0.744519
	0.4341		0.3708		0.2928		0.2794			0.674518		0.753467
	0.4266		0.3619		0.2554		0.2727			0.598653		0.75359
	0.3658		0.4776		0.2795		0.4401			0.764093		0.921542
	0.3404		0.3523		0.2196		0.3648			0.645163		1.03551
	0.3641		0.304		0.2822		0.3014			0.775068		0.991493
	0.3699		0.3732		0.2651		0.417742			0.716806		1.11948
	0.3001		0.4031		0.2927		0.4316			0.975066		1.0708
	0.3904		0.312551		0.3579		0.2657			0.916806		0.826708
	0.298945		0.304325		0.3681		0.3241			0.955504		0.795706
	0.264695		0.277651		0.2624		0.3402			0.824247		1.19611
	0.308356		0.284731		0.285643		0.25388			0.903998		0.952465
	0.306054		0.32524		0.218174		0.242153			0.853787		0.868413
	0.302733		0.260975		0.278753		0.332102			0.897929		1.2409
	0.33208				0.261305		0.271197			0.874289
					0.271832		0.282443
					0.290334		0.323843

## Sheet: Extended Fig. 3e
	5x massed (ARM)				1x (MTM)				5x spaced (LTM) - no induction
	tub-GAL80ts, alrm-GAL4/+	+/UAS-human-secreted-catalase	tub-GAL80ts, alrm-GAL4> UAS-human-secreted-catalase		tub-GAL80ts, alrm-GAL4/+	+/UAS-human-secreted-catalase	tub-GAL80ts, alrm-GAL4> UAS-human-secreted-catalase		tub-GAL80ts, alrm-GAL4/+	+/UAS-human-secreted-catalase	tub-GAL80ts, alrm-GAL4> UAS-human-secreted-catalase
	0.1	0.47	0.18		0.31	0.53	0.11		0.12	0.28	0.3
	0.2	0.1	0.45		0.25	0.32	0.39		0.54	0.67	0.25
	0.26	0.23	0.23		0.39	0.23	0.2		0.42	0.13	0.32
	0.1	0.2	0.17		0.48	0.02	0.19		0.2	0.28	0.2
	0.13	0.17	0.32		0.26	0.22	0.32		-0.01	0.3	0.1
	0.16	0.1	0.12		0.49	0.38	0.46		0.62	0.24	0.44
	0.41	0.02	0.08		-0.04	0.22	0.49		0.32	0.21	0.36
	0.25	0.41	0.39		0.64	0.19	0.31		0.26	0.22	0.41
	0.22	0.32	0.35		0.27	0.26	0.14		0.47	0.17	0.35
	0.22	-0.02	0.27		-0.04	0.29	0.08		0.33	0.37	0.32
	0.27	0.25	0.27
	0.4	0.11	0.34
