# Supplementary material for: Astrocyte-to-neuron H2O2 signalling supports long-term memory formation in Drosophila and is impaired in an Alzheimer’s disease model
Source: Nat Metab. 2025 Jan 24;7(2):321–35. doi: 10.1038/s42255-024-01189-3 (PMC11860231; doi:10.1038/s42255-024-01189-3)
Supplement: Supplementary file 14 — Statistical Source Data for Extended Data Fig. 4. [file 42255_2024_1189_MOESM14_ESM.xlsx]

## Sheet: Extended Fig. 4a
	5x massed (ARM)				5x spaced at t0				5x spaced (LTM) - no induction
	tub-GAL80ts, c739-GAL4/+	+/UAS-AQP RNAi HMC03266	tub-GAL80ts, c739-GAL4> UAS-AQP RNAi HMC03266		tub-GAL80ts, c739-GAL4/+	+/UAS-AQP RNAi HMC03266	tub-GAL80ts, c739-GAL4> UAS-AQP RNAi HMC03266		tub-GAL80ts, c739-GAL4/+	+/UAS-AQP RNAi HMC03266	tub-GAL80ts, c739-GAL4> UAS-AQP RNAi HMC03266
	0.39	0.38	0.54		0.41	0.27	0.29		0.46	0.59	0.45
	0.42	0.04	0.27		0.45	0.3	0.25		0.28	0.35	0.36
	0.23	0.25	0.02		0.41	0.4	0.41		0.57	0.29	0.4
	0.19	0.52	0.6		0.12	0.33	0.24		0.44	0.35	0.43
	0.34	0.39	0.59		0.37	0.89	0.33		0.4	0.39	0.28
	0.44	0.86	0.65		0.36	0.63	0.46		0.47	0.42	0.24
	0.32	0.31	0.21		0.58	0.16	0.38		0.31	0.33	0.21
	0.45	0.18	0.65		0.6	0.68	0.48		0.64	0.72	0.51
	0.34	0.11	0.33		0.25	0.31	0.44		0.63	0.43	0.6
	0.7	0.34	0.32		0.56	0.36	0.43		0.23	0.57	0.36
					0.33	0.39	0.61		0.58	0.28	0.52
					0.43	0.28	0.27		0.68	0.08	0.31

## Sheet: Extended Fig. 4b
	5x spaced (LTM)				5x massed (ARM)				5x spaced (LTM) - no induction
	tub-GAL80ts; alrm-GAL4/+	+/UAS-AQP RNAi KK102737	tub-GAL80ts, c739-GAL4> UAS-AQP RNAi KK102737		tub-GAL80ts; alrm-GAL4/+	+/UAS-AQP RNAi KK102737	tub-GAL80ts, c739-GAL4> UAS-AQP RNAi KK102737		tub-GAL80ts; alrm-GAL4/+	+/UAS-AQP RNAi KK102737	tub-GAL80ts, c739-GAL4> UAS-AQP RNAi KK102737
	0.36	0.6	-0.13		0.16	0.14	0.12		0.03	0.64	0.38
	0.15	0.3	0.04		0.29	0.27	0.32		0.21	0.2	0.2
	0.48	0.3	0.18		0.41	0.45	0.25		0.35	0.8	0.19
	0.28	0.32	0.2		0.49	0.46	0.36		0.26	0.44	0.47
	0.44	0.33	-0.12		0.5	0.1	0		0.58	0.28	0.29
	0.23	0.11	0.25		0.37	0.05	0.51		0.53	0.34	0.24
	0.31	0.48	-0.01		0.28	0.73	0.41		0.69	0.45	0.37
	0.17	0.4	0.12		0.21	0.42	0.24		0.33	0.64	0.53
	0.08	0.28	0.06		0.3	0.63	0.36		0.62	0.33	0.44
	0.34	0.43	-0.11		0.22	-0.04	0.36		0.68	0.39	0.23
	0.37	0.37	0.36						0.36	0.27	0.36
	0.44	0.5	0.12						0.83	0.37	0.35
		0.42	-0.02
		0.52	-0.12

## Sheet: Extended Fig. 4c
	5x spaced (LTM)
	tub-GAL80ts, c739-GAL4/+	+/UAS-Bib RNAi GD1049	tub-GAL80ts, c739-GAL4> UAS-Bib RNAi GD1049
	0.2	0.07	0.17
	0.3	0.09	-0.07
	-0.03	0.2	0.39
	0.3	0.39	0.46
	0.65	0.18	0.16
	0.44	0.39	0.43
	0.3	0.3	0.35
	0.3	0.41	0.27
	0.65	0.36	0.07
	0.5	0.11	0.11
	0.44	0.22	0.18
	0.34	0.75	0.43

## Sheet: Extended Fig. 4d
	5x spaced (LTM)
	tub-GAL80ts, c739-GAL4/+	+/UAS-Bib RNAi JF02771	tub-GAL80ts, c739-GAL4> UAS-Bib RNAi JF02771
	0.29	0.14	0.35
	0.13	0.35	0.2
	0.19	0.23	0.47
	0.22	0.06	0.2
	0.24	0.37	0.27
	0.18	0.11	0.16
	0.42	0.31	0.06
	0.47	0.12	0.14
	0.1	0.58	0.27
	0.23	0.25	0.18
	0.01	0.04	0.22
	0.48	0.33	0.36

## Sheet: Extended Fig. 4e
	5x spaced (LTM)
	tub-GAL80ts, c739-GAL4/+	+/UAS-Drip RNAi GD1936	tub-GAL80ts, c739-GAL4> UAS-Drip RNAi GD1936
	0.05	0.41	0.37
	0.51	0	0.54
	0.11	0.49	-0.02
	0.68	0.31	0.54
	0.35	0.17	0.41
	0.27	0.24	0.14
	0.23	0.11	0.21
	0.37	0.31	0.37
	0.12	0.27	0.16
	0.05	0.34	0.24
	0.36	-0.05	0.3
	0.13	0.37	0.12

## Sheet: Extended Fig. 4f
	5x spaced (LTM)
	tub-GAL80ts, c739-GAL4/+	+/UAS-Drip RNAi HMC02945	tub-GAL80ts, c739-GAL4> UAS-Drip RNAi HMC02945
	0.17	0.06	0.03
	0.41	0.43	0.22
	0.05	0.15	0.24
	0.09	0.02	0.24
	0.15	0.41	0.43
	0.65	0.4	0.42
	0.24	0.2	0.3
	0.2	0.13	0.12
	0.03	0.13	0.24
	0.23	0.28	0.31
	0.32	0.25	0.24
	0.28	0.16	0.34

## Sheet: Extended Fig. 4g
	5x spaced (LTM)
	tub-GAL80ts, c739-GAL4/+	+/UAS-Prip RNAi GD3499	tub-GAL80ts, c739-GAL4> UAS-Prip RNAi GD3499
	0.32	0.3	0.23
	0.21	0.26	0.02
	0.33	0.38	0.36
	0.38	0.3	0.14
	0.21	0.29	-0.13
	0.08	-0.19	0.16
	-0.08	0.03	0.21
	0.11	0.09	-0.01
	0.29	0.28	0.19
	0.2	0.19	0.32
	0.44	0.33	0.45
	0.27	0.06	0.32

## Sheet: Extended Fig. 4h
	5x spaced (LTM)
	tub-GAL80ts, c739-GAL4/+	+/UAS-Prip RNAi HMC03097	tub-GAL80ts, c739-GAL4> UAS-Prip RNAi HMC03097
	0.16	0.1	-0.11
	0.27	0.31	0.38
	0.31	0.27	0.16
	0.04	0.43	0.15
	0.23	-0.05	0.44
	0.39	0.24	0.27
	0.27	0.33	0.42
	0.25	0.19	0.2
	0.14	0.25	0.04
	0.16	0.43	0.09
	0.22	0.15	0.19
	0.15	0.41	0.32
