# Supplementary material for: Astrocyte-to-neuron H2O2 signalling supports long-term memory formation in Drosophila and is impaired in an Alzheimer’s disease model
Source: Nat Metab. 2025 Jan 24;7(2):321–35. doi: 10.1038/s42255-024-01189-3 (PMC11860231; doi:10.1038/s42255-024-01189-3)
Supplement: Supplementary file 15 — Statistical Source Data for Extended Data Fig. 5. [file 42255_2024_1189_MOESM15_ESM.xlsx]

## Sheet: Extended Fig. 5a
	5x massed (ARM)				1x (MTM)				5x spaced (LTM) - no induction
	tub-GAL80ts, c739-GAL4/+	+/UAS-Prx2 RNAi HMS00935	tub-GAL80ts, c739-GAL4> UAS-Prx2 RNAi HMS00935		tub-GAL80ts, c739-GAL4/+	+/UAS-Prx2 RNAi HMS00935	tub-GAL80ts, c739-GAL4> UAS-Prx2 RNAi HMS00935		tub-GAL80ts, c739-GAL4/+	+/UAS-Prx2 RNAi HMS00935	tub-GAL80ts, c739-GAL4> UAS-Prx2 RNAi HMS00935
	0.58	0.72	0.26		0.31	0.06	0.16		0.25	0.44	0.69
	0.39	0.27	0.4		0.33	0.32	0.37		0.16	0.5	0.32
	0.28	-0.02	0.37		0.21	0.25	0.25		0.82	0.2	0.66
	0.13	0.15	0.11		0.3	0.44	0.26		0.41	0.37	0.38
	0.55	0.47	0.39		0.39	0.3	0.26		0.17	0.43	0.28
	0.28	0.18	0.79		0.29	0.18	0.21		0.32	0.5	0.14
	0.66	0.42	0.57		0.3	0.44	0.25		0.23	0.5	0.31
	0.17	0.28	0.15		0.6	0.32	0.21		0.41	0.49	0.5
		0.68	0.35		0.23	0.38	0.08		0.32	0.34	0.29
		0.44	0.39		0.29	0.22	0.21		0.54	0.43	0.51
		0.48	0.24		0.33	0.54	0.42		0.51	0.26	0.31
		0.47	0.27		0.1	0.33	0.22		0.28	0.9	0.28
		0.26	0.26		0.4	0.39	0.35
		0.32	0.21		0.32	0.35	0.36
					0.3	0.47	0.23
					0.19	0.27	0.36
					0.41	0.34	0.27
					0.43	0.38	0.27

## Sheet: Extended Fig. 5b
	5x spaced at t0
	tub-GAL80ts, c739-GAL4/+	+/UAS-Prx2 RNAi HMS00935	tub-GAL80ts, c739-GAL4> UAS-Prx2 RNAi HMS00935	+/UAS-Trx2 RNAi HMS00989	tub-GAL80ts, c739-GAL4>UAS-Trx2 RNAi HMS00989	+/UAS-Trxr1 RNAi HMS00784	tub-GAL80ts, c739-GAL4>UAS-Trxr1 RNAi HMS00784
	0.24	0.45	0.39	0.17	0.51	0.56	0.58
	0.27	0.28	0.24	0.33	0.49	0.28	0.44
	0.62	0.48	0.21	0.39	0.59	0.17	0.76
	0.65	0.38	0.47	0.3	0.37	0.21	0.61
	0.59	0.39	0.38	0.19	0.76	0.45	0.43
	0.66	0.57	0.45	0.68	0.76	0.42	0.69
	0.32	-0.09	0.21	0.13	0.4	0.6	0.07
	0.47	0.37	0.25	0.41	0.35	0.22	-0.04
	0.54	0.29	0.19	0.32	0.42	0.73	0.68
	0.72	0.36	0.35	0.27	0.16	0.32	0.09
	0.35	0.49	0.22	0.27	0.26	0.41	0.46
	0.67	0.23	0.35	0.39	0.33	0.27	0.27

## Sheet: Extended Fig. 5c
	5x spaced (LTM)				5x massed (ARM)				5x spaced (LTM) - no induction
	tub-GAL80ts, c739-GAL4/+	+/UAS-Prx2 RNAi VSH330046	tub-GAL80ts, c739-GAL4> UAS-Prx2 RNAi VSH330046		tub-GAL80ts, c739-GAL4/+	+/UAS-Prx2 RNAi VSH330046	tub-GAL80ts, c739-GAL4> UAS-Prx2 RNAi VSH330046		tub-GAL80ts, c739-GAL4/+	+/UAS-Prx2 RNAi VSH330046	tub-GAL80ts, c739-GAL4> UAS-Prx2 RNAi VSH330046
	0.49	0.16	0.07		0.33	0.36	0.09		0.52	0.45	0.38
	0.24	0.32	-0.08		0.3	0.57	0.45		0.37	0.35	0.37
	0.54	0.24	0.04		0.13	0.22	0.13		0.22	0.31	0.35
	0.55	0.25	0.25		0.51	0.19	0.58		0.33	0.57	0.18
	0.29	0.22	-0.29		0.21	0.1	0.4		0.48	0.28	0.32
	0.59	0.18	-0.07		0.13	0.14	0.19		0.34	0.32	0.44
	0.33	0.24	-0.02		0.17	0.34	0.39		0.36	0.4	0.42
	0.64	0.32	-0.22		0.3	0.11	0.42		0.27	0.41	0.55
	0.04	0.35	0.32		0.33	0.44	0.19		0.19	0.45	0.36
	0.39	0.66	-0.02		0.28	0.24	0.31
	0.38	0.41	0.18
	0.11	0.26	-0.36

## Sheet: Extended Fig. 5d
	5x massed (ARM)				1x (MTM)				5x spaced (LTM) - no induction
	tub-GAL80ts, c739-GAL4/+	+/UAS-Trx2 RNAi HMS00989	tub-GAL80ts, c739-GAL4> UAS-Trx2 RNAi HMS00989		tub-GAL80ts, c739-GAL4/+	+/UAS-Trx2 RNAi HMS00989	tub-GAL80ts, c739-GAL4> UAS-Trx2 RNAi HMS00989		tub-GAL80ts, c739-GAL4/+	+/UAS-Trx2 RNAi HMS00989	tub-GAL80ts, c739-GAL4> UAS-Trx2 RNAi HMS00989
	0.19	0.37	0.19		0.23	0.46	0.43		0.3	0.15	0.69
	0.61	0.11	0		0.24	0.27	0.29		0.74	0.48	0.24
	0.69	0.58	0.37		0.21	0.46	0.34		0.37	0.39	0.78
	0.04	0.64	0.11		0.27	0.32	0.3		0.2	0.41	0.35
	0.3	0.38	0.34		0.24	0.27	0.35		0.39	0.65	0.65
	0.42	0.23	0.36		0.33	0.29	0.34		0.29	0.51	0.16
	0.36	0.47	0.41		0.55	0.47	0.33		0.26	0.34	0.38
	0.43	0.3	0.3		0.33	0.17	0.11		0.54	0.2	0.38
		0.65	0.28		0.26	0.47	0.35		0.32	0.3	0.28
		0.19	0.24		0.7	0.39	0.49		0.31	0.2	0.23
		0.26	0.32		0.18	0.58	0.26
		0.36	0.5		0.27	0.45	0.23
		0.49	0.48		0.36	0.44	0.53
					0.01	0.36	0.27
					0.11	0.22	0.24
					0.27	0.3	0.39
					0.36	-0.03	0.08
					0.35	0.45	0.2

## Sheet: Extended Fig. 5e
	5x spaced (LTM)				5x massed (ARM)				5x spaced (LTM) - no induction
	tub-GAL80ts, c739-GAL4/+	+/UAS-Trx2 RNAi HMS00603	tub-GAL80ts, c739-GAL4> UAS-Trx2 RNAi HMS00603		tub-GAL80ts, c739-GAL4/+	+/UAS-Trx2 RNAi HMS00603	tub-GAL80ts, c739-GAL4> UAS-Trx2 RNAi HMS00603		tub-GAL80ts, c739-GAL4/+	+/UAS-Trx2 RNAi HMS00603	tub-GAL80ts, c739-GAL4> UAS-Trx2 RNAi HMS00603
	0.41	0.47	0.15		0.28	0.37	0.3		0.4	0.23	0.43
	0.19	0.56	0.33		0.15	0.28	0.04		0.38	0.36	0.3
	0.04	0.35	-0.05		0.48	0.43	0.39		0.43	0.54	0.57
	0.28	0.58	0.01		0.35	0.25	0.4		0.46	0.31	0.53
	0.47	0.4	0.08		-0.11	0.4	0.1		0.48	0.61	0.17
	0.28	0.32	-0.11		0.66	0.38	0.55		0.44	0.57	0.35
	0.53	0.61	-0.23		0.93	0.67	0.25		0.43	0.32	0.31
	0.24	0.22	-0.13		0.73	0.16	0.14		0.48	0.58	0.19
	0.43	0.15	0.1		0.6	0.29	0.77		0.26	0.59	0.37
	0.53	0.61	0.19		0.24	0.46	0.29		0.21	0.36	0.38
	0.37	0.16	0						0.38	0.41	0.5
	-0.01	0.2	0.21						0.7	0.32	0.51
		0.19	-0.48
		0.27	0.08
