# Supplementary material for: Astrocyte-to-neuron H2O2 signalling supports long-term memory formation in Drosophila and is impaired in an Alzheimer’s disease model
Source: Nat Metab. 2025 Jan 24;7(2):321–35. doi: 10.1038/s42255-024-01189-3 (PMC11860231; doi:10.1038/s42255-024-01189-3)
Supplement: Supplementary file 16 — Statistical Source Data for Extended Data Fig. 6. [file 42255_2024_1189_MOESM16_ESM.xlsx]

## Sheet: Extended Fig. 6a
	5x massed (ARM)				1x (MTM)				5x spaced (LTM) - no induction
	tub-GAL80ts, c739-GAL4/+	+/UAS-Trxr1 RNAi HMS00784	tub-GAL80ts, c739-GAL4> UAS-Trxr1 RNAi HMS00784		tub-GAL80ts, c739-GAL4/+	+/UAS-Trxr1 RNAi HMS00784	tub-GAL80ts, c739-GAL4> UAS-Trxr1 RNAi HMS00784		tub-GAL80ts, c739-GAL4/+	+/UAS-Trxr1 RNAi HMS00784	tub-GAL80ts, c739-GAL4> UAS-Trxr1 RNAi HMS00784
	0.3	0.55	0.25		0.4	0.58	0.3		0.47	0.59	0.47
	0.42	0.55	0.1		0.46	0.34	0.13		0.45	0.44	0.47
	0.37	0.33	0.48		0.38	0.15	0.25		0.48	0.52	0.51
	0.34	0.27	0.2		0.48	0.2	0.36		0.5	0.51	0.43
	0.21	0.14	0.51		0.6	0.32	0.44		0.41	0.57	0.35
	0.13	0.23	0.32		0.58	0.34	0.28		0.47	0.49	0.45
	0.26	0.4	0.45		0.28	0.27	0.26		0.43	0.34	0.48
	0.1	0.68	0.31		0.24	0.54	0.23		0.52	0.46	0.45
		0.12	0.43		0.19	0.19	0.34		0.5	0.39	0.52
		0.3	0.38		0.11	0.64	0.36		0.57	0.45	0.58
		0.24	0.58		0.2	0.34	0.1
		0.13	0.27		0.52	0.37	0.27
		0.63	0.19		0.34	0.37	0.25
					0.7	0.27	0.21
					0.4	0.33	0.51
					0.33	0.18	0.33
					0.31	0.21	0
					0.21	0.2	0.38

## Sheet: Extended Fig. 6b
	5x spaced (LTM)				5x massed (ARM)				5x spaced (LTM) - no induction
	tub-GAL80ts, c739-GAL4/+	+/UAS-Trxr1 RNAi GD9738	tub-GAL80ts, c739-GAL4> UAS-Trxr1 RNAi GD9738		tub-GAL80ts, c739-GAL4/+	+/UAS-Trxr1 RNAi GD9738	tub-GAL80ts, c739-GAL4> UAS-Trxr1 RNAi GD9738		tub-GAL80ts, c739-GAL4/+	+/UAS-Trxr1 RNAi GD9738	tub-GAL80ts, c739-GAL4> UAS-Trxr1 RNAi GD9738
	0.46	0.41	0.2		0.28	0.19	0.19		0.3	0.44	0.31
	0.33	0.32	0.15		0.29	0.35	0.39		0.47	0.37	0.43
	0.49	0.4	0		0.26	0.3	0.33		0.41	0.48	0.31
	0.41	0.2	0.15		0.23	0.21	0.12		0.4	0.3	0.29
	0.2	0.5	0.21		0.24	0.34	0.35		0.42	0.31	0.42
	0.25	0.37	0.27		0.29	0.34	0.3		0.21	0.46	0.21
	0.46	0.41	0.15		0.24	0.27	0.25		0.27	0.33	0.27
	0.33	0.37	0.06		0.54	0.33	0.44		0.33	0.4	0.46
	0.4	0.42	0.09		0.34	0.34	0.23		0.4	0.27	0.2
	0.33	0.22	0.17		0.27	0.17	0.38		0.26	0.43	0.35
