# Supplementary material for: Astrocyte-to-neuron H2O2 signalling supports long-term memory formation in Drosophila and is impaired in an Alzheimer’s disease model
Source: Nat Metab. 2025 Jan 24;7(2):321–35. doi: 10.1038/s42255-024-01189-3 (PMC11860231; doi:10.1038/s42255-024-01189-3)
Supplement: Supplementary file 17 — Statistical Source Data for Extended Data Fig. 7. [file 42255_2024_1189_MOESM17_ESM.xlsx]

## Sheet: Extended Fig. 7a
	No graph displayed on Extended Fig. 7a

## Sheet: Extended Fig. 7b
	5x massed (ARM)				5x spaced (LTM) - no induction
	tub-GAL80ts; c739-GAL4/+	+/UAS-Appl RNAi JF02878	tub-GAL80ts; c739-GAL4> UAS-Appl RNAi JF02878		tub-GAL80ts; c739-GAL4/+	+/UAS-Appl RNAi JF02878	tub-GAL80ts; c739-GAL4> UAS-Appl RNAi JF02878
	0.44	0.7	0.74		0.44	0.35	0.45
	0.4	0.13	0.54		0.54	0.5	0.45
	0.26	0.62	0.15		0.49	0.57	0.53
	0.43	0.31	0.29		0.5	0.55	0.49
	0.5	0.38	0.32		0.33	0.5	0.39
	0.59	0.39	0.28		0.49	0.51	0.46
	0.09	0.37	0.48		0.32	0.48	0.48
	0.21	0.78	0.73		0.53	0.56	0.56
	0.08	0.5	0.3		0.45	0.48	0.53
	0.17	0.38	0.2		0.46	0.51	0.32
	0.49	0.2	0.31
	0.3	0.74	0.48
		0.12	0.2

## Sheet: Extended Fig. 7c
	5x spaced (LTM)				5x massed (ARM)				5x spaced (LTM) - no induction
	tub-GAL80ts; c739-GAL4/+	+/UAS-Appl RNAi KK102543	tub-GAL80ts; c739-GAL4> UAS-Appl RNAi KK102543		tub-GAL80ts; c739-GAL4/+	+/UAS-Appl RNAi KK102543	tub-GAL80ts; c739-GAL4> UAS-Appl RNAi KK102543		tub-GAL80ts; c739-GAL4/+	+/UAS-Appl RNAi KK102543	tub-GAL80ts; c739-GAL4> UAS-Appl RNAi KK102543
	0.33	0.44	0.1		0.35	0.25	0.13		0.27	0.6	0.81
	0.59	0.32	0.02		-0.04	0.26	0.3		0.24	0.16	0.33
	0.34	0.07	0.34		0.11	0.38	0.05		0.67	0.47	0.62
	0.38	0.6	-0.06		0.07	0.31	0.47		0.5	0.5	0.44
	0.13	0.05	-0.1		0.31	0.44	0.37		0.43	0.83	0.23
	0.25	0.19	0.03		0.24	0.28	0.3		0.52	0.39	0.55
	0.55	0.16	0.15		0.39	0.7	0.23		0.44	0.48	0.79
	0.3	0.71	0.07		0.2	-0.01	0.29		0.35	0.04	0.54
	0.39	0.28	0.16		0.72	0.49	0.12		0.52	0.6	0.63
	0.15	0.38	0.02		0.51	0.34	0.53		0.42	0.58	0.6
	0.12	0.52	0.05						0.78	0.81	0.38
	0.12	0.54	0.09						0.33	0.56	0.49
		0.15	-0.09
		0.35	0.08

## Sheet: Extended Fig. 7d
	5x massed (ARM) - brief induction						5x spaced (LTM) - no induction
	tub-GAL80ts; alrm-GAL4, VT30559-GAL4/+	+/UAS-Sod3 RNAi GD4801; UAS-Appl RNAi JF02878	tub-GAL80ts; alrm-GAL4, VT30559-GAL4> UAS-Sod3 RNAi GD4801	tub-GAL80ts; alrm-GAL4, VT30559-GAL4> UAS-Appl RNAi JF02878	tub-GAL80ts; alrm-GAL4, VT30559-GAL4> UAS-Sod3 RNAi GD4801; UAS-Appl RNAi JF02878		tub-GAL80ts; c739-GAL4/+	+/UAS-Sod3 RNAi GD4801; UAS-Appl RNAi JF02878	tub-GAL80ts; alrm-GAL4, VT30559-GAL4> UAS-Sod3 RNAi GD4801; UAS-Appl RNAi JF02878
	0.23	0.51	0.18	0.33	0.59		0.31	-0.04	0.25
	0.12	0.33	0.25	0.35	0.78		0.69	0.48	0.25
	0.3	-0.01	0.15	0.22	0.42		0.12	0.61	0.42
	0.2	0.51	0.51	0.89	0.22		0.25	0.34	0.39
	0.4	0.53	0.18	0.53	0.5		0.65	0.24	0.22
	0.2	0.4	0.58	0.01	0.29		0.7	0.63	0.53
	0.5	0.42	-0.01	0.33	0.13		0.75	0.53	0.32
	0.42	0.37	0.44	0.27	0.41		0.36	0.53	0.23
	0.21	0.2	0.34	0.86	0.32		0.51	0.67	0.5
	0.34	0.5	0.7	0.65	0.32		0.24	0.44	0.5

## Sheet: Extended Fig. 7e
	5x spaced (LTM) brief induction
	tub-GAL80ts; VT30559-GAL4/+	+/UAS-Sod3 RNAi GD4801; UAS-Appl RNAi JF02878	tub-GAL80ts; VT30559-GAL4> UAS-Sod3 RNAi GD4801; UAS-Appl RNAi JF02878
	0.14	0.27	0.44
	0.11	0.45	0.17
	0.44	0.19	0.3
	0.11	0.75	0.32
	0.67	0.61	0.19
	0.14	0.61	0.62
	0.17	-0.04	0.4
	0.25	0.45	0.24
	0.39	-0.05	0.57
	-0.04	0.68	0.21
	0.27	0.68	0.34
	0.29	-0.04	0.32

## Sheet: Extended Fig. 7f
	5x spaced (LTM) brief induction
	tub-GAL80ts; alrm-GAL4/+	+/UAS-Sod3 RNAi GD4801; UAS-Appl RNAi JF02878	tub-GAL80ts; alrm-GAL4> UAS-Sod3 RNAi GD4801; UAS-Appl RNAi JF02878
	0.7	0.56	0.34
	1	0.05	0.4
	0	0.14	0.56
	0.62	0.39	0.43
	0.16	1	0.71
	0.74	0.33	0.04
	0.94	0.15	0.45
	0.72	0.56	0.33
	0.13	0.38	-0.01
	0.6	0.51	0.72
	0.33	0.83	0.22
	0.37	0.3	0.53

## Sheet: Extended Fig. 7g
	5x spaced (LTM) brief induction
	before conditioning			after conditioning
	tub-GAL80ts; alrm-GAL4, VT30559-GAL4/+	+/UAS-Sod3 RNAi GD4801; UAS-Appl RNAi JF02878	tub-GAL80 ; alrm-GAL4, VT30559-GAL4>UAS-Sod3 RNAi GD4801;UAS-Appl RNAi JF02878	tub-GAL80ts; alrm-GAL4, VT30559-GAL4/+	+/UAS-Sod3 RNAi GD4801; UAS-Appl RNAi JF02878	tub-GAL80 ; alrm-GAL4, VT30559-GAL4>UAS-Sod3 RNAi GD4801;UAS-Appl RNAi JF02878
	0.45	0.38	0.03	0.29	0.01	0.25
	0.26	0.35	0.01	0.21	0.27	0.31
	0.33	0.19	0.03	0.2	0.42	0.4
	0.21	0.18	0.07	0.35	0.19	0.35
	0.25	0.27	0.31	0.4	0.24	0.35
	0.3	0.09	0.33	0.18	0.56	0.14
	0.49	0.27	0.05	0.18	0.55	0.2
	0.12	0.35	0.18	0.23	0.24	0.3
	0.18	0.31	0.21	0.29	0.34	0.38
	0.33	0.18	-0.37	0.53	0.65	0.21
	0.07	0.31	0.1	0.38	0.3	0.45
	0.23	-0.01	-0.3	0.23	0.25	0.22
	0.13	0.53	-0.08	0.25	0.71	0.46
	0.18	-0.07	-0.11	0.13	0.38	0.42
	0.08	0.57	0.3	0.12	0.31	0.38
	0.3	0.31	-0.24	0.18	0.18	-0.04
	0.37	0.21	0.09	0.29	0.24	0.65
	0.32	0.26	-0.15	0.4	0.15	0.11
