# Supplementary material for: Astrocyte-to-neuron H2O2 signalling supports long-term memory formation in Drosophila and is impaired in an Alzheimer’s disease model
Source: Nat Metab. 2025 Jan 24;7(2):321–35. doi: 10.1038/s42255-024-01189-3 (PMC11860231; doi:10.1038/s42255-024-01189-3)
Supplement: Supplementary file 19 — Statistical Source Data for Extended Data Fig. 8. [file 42255_2024_1189_MOESM19_ESM.xlsx]

## Sheet: Extended Fig. 8a
	APPL expression after conditioning
	APPL-HA; tub-GAL80ts; VT30559-GAL4>UAS-GFP
	⍺ lobes			β lobes
	Control	ARM trained		Control	ARM trained
	1.06159	1.25058		0.954873	0.867513
	1.13053	1.37124		1.31263	1.93459
	1.54237	1.0897		1.14943	1.56543
	0.926052	1.53505		1.01203	1.33645
	1.19119	1.54641		1.07002	1.6122
	1.26026	1.16562		1.44648	1.42515
	1.10831	0.628762		1.11701	0.540426
	1.64987	1.43083		1.91101	1.28106
	1.18968	1.0699		0.856827	0.404943
	0.838858	1.02291		0.806969	0.979511
	0.929714	1.00689		0.683747	0.853582
	1.11388	0.706452		1.22212	0.499675
	0.889332	1.08993		0.990225	1.07095
	0.844749	0.69811		0.838196	0.79708
	0.702215	0.9114		0.860106	0.865088
	0.649805	1.4372		0.5451	1.57803

## Sheet: Extended Fig. 8b
	5x massed (ARM)			1x (MTM)
	y/Y; Dp(y+)/+	y Appl H(535)R,H(539)R/Y; Dp(y+)/+		y/Y; Dp(y+)/+	y Appl H(535)R,H(539)R/Y; Dp(y+)/+
	0.43	0.34		0.36	0.17
	0.29	0.18		0.48	0.37
	0.17	0.21		0.1	0.67
	0.3	0.18		0.38	0.48
	0.21	0.51		0.67	0.67
	0.83	0.39		0.5	0.88
	0.33	0.2		0.5	0.46
	0.55	0.27		0.4	0.58
	0.42	0.26		0.53	0.53
	0.46	0.33		0.47	0.32
	0.14	0.44		0.37	0.64
	0.15	0.31		0.48	0.69
	0.19	0.32			0.19
	0.37	0.19			0.61
	0.42	0.37
	0.26	0.33
	0.27	0.27
	0.45	0.3
	0.42	0.36
	0.44	0.31
